# Supplementary material for: Pancreatic ductal adenocarcinoma can be detected by analysis of volatile organic compounds (VOCs) in alveolar air
Source: BMC Cancer. 2018 May 4;18:529. doi: 10.1186/s12885-018-4452-0 (PMC5935919; doi:10.1186/s12885-018-4452-0)
Supplement: Supplementary file 1 — Environmental and alveolar concentrations of measured volatile organic compounds. The file contains all raw data about environmental (sheet 1) and alveolar (sheet 2) concentrations of measured products with the sample codes and the main parameters (sex, age and case-control classification) of enrolled subjects. Red printed VOCs were directly calibrated for the mass spectrometer analysis. (XLSX 417 kb) [file 12885_2018_4452_MOESM1_ESM.xlsx]

## Sheet: Environmental Data
Environmental CODE	M16	NH3	M19	M26	M27	M28	M29	M30	M31	Methanol	M33	M34	M37	ACN	M42	M43	M44	M50	M45	Ethanol	M47	M48	M49	M54	M55	M56	MEK	Acetone	n-Propanol	M60	M61	M62	M63	SO2	M66	M67	Isoprene	M69	M70	M71	M72	M73	M74	M75	M76	M77	Benzene	M79	M80
15191	3.5375	22.1057	94.7351	77.2707	104.498	183.647	1404.26	416.776	1488.01	610.073	17.8165	29.875	64.5689	125.379	111.502	538.185	615.404	111.614	970.108	189.729	13.9521	17.2237	14.5555	13.0574	152.317	120.704	38.3612	152.139	28.1255	8.52607	7.76667	1.13048	1.86488	9.17381	1.19369	5.39583	17.2081	23.3063	40.926	28.964	57.476	7.12417	3.64	1.45095	2.82524	9.70619	9.32452	1.98571	9.90571
17461	3.5625	31.3307	106.21	89.4232	52.481	250.627	847.822	400.953	1593.63	823.171	10.4315	21.52	41.0489	94.0817	143.855	770.06	423.001	264.451	1174.52	854.634	14.9771	30.3612	39.4755	16.9099	131.352	72.8236	50.7737	289.489	56.998	11.4536	5.51167	2.45548	2.24988	10.5413	1.15369	4.80583	17.6656	20.9963	43.516	19.474	60.7385	11.1667	10.4675	5.87845	3.81524	9.46119	9.25702	1.52071	10.1807
19559	3.5625	31.5307	96.7601	86.9232	48.781	257.427	823.372	411.303	1624.93	1095.57	11.2815	21.12	48.9989	95.0317	143.055	754.51	416.351	360.501	1690.67	1860.03	16.5271	34.0612	78.6255	16.3099	131.752	76.4236	52.7737	300.989	58.398	10.7036	6.46167	1.75548	4.49988	9.49131	1.45369	5.80583	21.3156	24.0463	44.266	23.024	61.1385	9.76667	9.6175	15.4285	4.21524	9.91119	11.357	2.72071	10.8307
12642	3.6525	24.4632	94.7351	75.4882	107.948	178.99	1380.34	420.111	1516.82	618.238	18.679	28.4375	66.5239	141.364	116.045	589.36	479.474	126.966	985.633	188.924	12.9746	15.0387	12.8305	14.0924	132.653	134.906	41.7537	176.174	39.108	7.20357	8.39917	1.53298	2.61238	10.0938	1.42369	5.85583	17.0931	23.5363	42.5935	25.974	48.6785	7.41167	4.6175	1.62345	2.19274	10.9137	8.92202	1.87071	12.0332
12517	3.3625	78.7807	116.16	132.973	56.631	242.027	1061.27	357.853	1155.08	872.021	17.6315	18.67	63.3489	84.1817	118.905	534.06	340.051	267.601	939.865	1051.43	15.6271	62.1112	71.5255	14.2599	284.952	95.6736	37.8737	175.539	36.148	14.8536	8.56167	2.85548	4.49988	15.2413	2.70369	8.90583	22.7656	31.6463	82.566	25.724	77.9385	7.36667	7.3175	3.62845	4.46524	11.9612	12.907	3.67071	19.1807
14745	3.4225	26.9932	83.8676	69.5082	108.983	186.522	1229.81	414.648	1512.45	628.473	15.574	30.1625	60.4289	68.5692	108.858	576.422	462.511	124.321	1052.39	250.334	12.1121	15.8437	17.373	13.9774	164.68	43.9411	26.2862	158.924	29.5055	6.57107	5.92667	1.59048	1.92238	9.00131	2.22869	5.05083	16.2306	18.0163	34.1985	16.659	40.226	5.57167	4.1575	1.10595	2.19274	8.84369	7.82952	2.67571	9.73321
14815	3.6625	22.2807	90.8101	87.7732	51.231	246.427	744.822	388.703	1507.18	595.771	9.98155	19.47	27.2989	78.5817	111.305	536.81	363.651	141.701	847.815	222.584	12.9271	22.7112	13.9755	14.4099	145.153	61.9236	28.4237	165.339	21.698	7.30357	4.11167	1.10548	1.14988	11.1913	1.50369	4.65583	17.2156	17.3963	34.366	15.624	41.5385	3.66667	3.1675	2.12845	2.81524	8.21119	6.35702	1.32071	8.18071
15232	3.595	24.6932	89.1001	69.4507	106.683	186.81	1251.2	420.916	1505.09	649.001	13.734	27.92	75.0339	75.9292	123.578	654.047	638.806	159.684	1117.71	358.779	14.4121	15.3837	19.903	13.8049	162.667	48.1386	31.2887	205.441	52.908	8.23857	8.22667	1.93548	2.61238	9.40381	1.65369	5.22333	17.8981	19.2813	39.6035	16.8315	47.8735	8.38917	5.71	3.52095	2.59524	8.49869	9.84202	1.75571	9.10071
13377	3.1625	23.2807	97.0601	85.6232	47.231	237.427	805.922	391.103	1542.78	663.121	9.73155	19.07	36.6989	84.8317	107.955	512.96	333.851	166.751	962.315	451.034	12.8271	26.5612	29.3755	13.8599	125.453	70.1236	28.9737	168.989	22.598	10.2036	4.71167	1.60548	1.54988	10.2413	0.70369	4.75583	17.4156	17.8963	33.416	15.124	35.3385	3.76667	2.4175	2.02845	3.86524	9.91119	6.85702	1.02071	9.38071
17932	3.1625	62.6307	102.96	115.373	58.231	255.477	896.222	362.053	1185.58	681.221	13.4315	20.82	31.7989	100.382	116.105	555.51	344.051	168.451	678.715	304.534	12.1771	51.4112	19.5755	16.1599	287.752	131.674	49.3237	175.439	25.448	8.00357	4.76167	2.30548	1.64988	13.7413	2.45369	7.50583	21.7656	29.7463	41.666	25.374	48.1885	3.36667	4.2175	4.52845	6.51524	8.86119	11.457	2.17071	16.1807
18528	3.0625	90.4807	130.26	122.423	54.531	234.527	1090.72	363.753	1150.13	650.921	15.2815	17.72	46.9489	74.2817	110.255	525.51	325.701	157.751	605.465	186.284	12.0271	49.9112	14.7255	14.8099	301.853	75.5736	34.7237	164.189	29.548	7.45357	4.96167	1.90548	2.79988	14.1913	2.00369	7.40583	21.1156	21.7963	39.916	18.174	42.6885	4.46667	4.3675	3.57845	4.11524	12.5112	12.957	3.02071	14.7307
11197	3.0625	140.181	127.96	119.423	54.281	230.277	1051.47	368.603	1193.03	741.521	12.6815	18.77	57.3989	72.5817	107.455	530.21	340.301	192.351	752.465	517.784	12.0271	50.1612	37.8755	15.5599	267.902	76.4736	33.6737	162.789	21.398	6.90357	5.66167	2.50548	2.64988	13.6413	1.70369	6.20583	20.6156	23.1963	47.816	19.124	42.4885	4.46667	4.2675	4.62845	4.46524	12.4112	12.857	2.92071	15.1807
14247	3.5375	23.9457	85.3051	71.6357	107.488	199.805	1202.9	424.423	1537.12	633.591	16.2065	28.0925	61.1189	132.739	128.235	671.01	510.236	151.921	1148.76	323.877	14.6996	15.6137	17.4305	14.7824	188.657	119.956	47.2737	218.954	49.8605	8.64107	7.59417	1.47548	2.26738	8.13881	1.94119	4.99333	15.9431	23.1913	41.9035	29.7115	54.6585	9.19417	9.1025	3.06095	2.48024	11.5462	7.88702	1.69821	8.69821
12152	3.71	26.5332	88.0076	70.1982	108.351	201.932	1203.93	426.896	1545	695.346	15.804	27.1725	81.0714	81.9092	126.338	676.242	611.264	193.724	1210	556.694	15.1021	17.2237	28.528	16.3924	154.732	51.4736	36.1762	218.091	75.563	7.43357	8.28417	1.41798	3.41738	8.19631	0.96369	5.10833	17.9556	20.5463	42.8235	23.5015	63.916	10.9767	6.3425	3.75095	2.13524	10.0512	7.88702	1.69821	10.2507
13769	3.4625	32.9807	96.9101	93.4732	50.281	255.027	774.922	404.353	1584.58	800.571	10.8315	22.27	33.1989	81.7817	128.255	655.76	441.001	244.101	1196.97	783.134	15.7271	27.9612	35.3255	18.0599	136.602	63.5736	41.6237	240.289	55.998	10.6036	4.76167	2.25548	2.24988	10.3913	1.65369	5.80583	18.9156	22.2463	44.966	18.874	57.0385	9.76667	8.1175	13.9785	2.66524	10.0612	10.007	1.82071	11.1307
16777	3.7125	73.9807	137.96	168.623	58.931	406.777	1083.67	362.703	1161.13	640.671	13.6315	18.87	49.1489	73.4317	134.405	597.76	341.701	177.751	596.165	181.334	13.1271	44.1612	14.8755	19.0099	232.002	55.7236	40.3237	179.189	18.998	6.05357	5.76167	1.55548	1.49988	13.5913	2.60369	8.30583	22.7656	28.8963	76.816	20.674	62.4885	5.01667	4.1175	2.17845	2.51524	11.3112	11.407	2.97071	23.6307
17874	3.1125	40.8807	121.51	82.7732	49.331	229.777	917.722	411.553	1684.28	1165.92	25.6815	20.87	96.9489	148.382	159.905	890.36	493.951	639.601	2049.62	2685.88	22.6771	41.4112	126.725	38.9099	129.153	135.174	91.7237	379.689	210.848	26.6536	13.0117	4.45548	11.1999	9.94131	2.15369	7.75583	21.4656	39.3463	105.916	70.024	196.988	37.9167	36.4675	114.628	11.6652	13.8612	7.25702	2.02071	14.5807
14415	3.1125	64.4307	104.86	75.0232	46.431	232.677	816.722	405.103	1611.68	610.471	9.48155	20.02	41.0989	135.182	125.255	660.61	309.151	171.151	1365.57	280.234	12.5271	19.0612	15.2255	16.5099	103.103	117.024	45.7237	226.939	63.698	7.25357	4.96167	1.45548	1.49988	10.7913	1.65369	5.20583	16.6156	25.9463	46.166	23.124	56.1385	16.2167	10.3675	3.42845	2.81524	11.2612	11.007	1.52071	10.7307
12450	3.2625	35.3307	96.7601	82.2732	49.531	250.027	793.822	404.903	1590.18	733.721	9.23155	20.22	32.7489	68.4817	106.655	534.36	305.351	176.401	1076.97	612.484	13.5271	26.1612	27.2755	13.4599	127.903	53.2736	29.8237	162.039	27.848	7.45357	3.36167	1.20548	1.84988	11.8913	1.20369	4.75583	17.0156	18.8963	39.916	17.424	39.7385	4.61667	3.8675	1.72845	2.21524	9.61119	7.70702	1.62071	10.4307
17698	3.595	36.8257	89.1001	70.7732	101.681	185.487	1318.64	420.801	1520.44	593.571	16.379	27.6325	60.0264	68.4542	104.373	516.795	482.981	105.634	998.168	159.427	13.1471	13.4287	10.818	14.0924	141.162	49.9786	23.7562	136.729	28.2405	6.51357	7.82417	1.18798	1.51988	8.77131	0.96369	4.18833	15.4831	18.9363	36.326	19.4765	42.756	4.42167	3.985	1.04845	3.05524	11.4312	8.69202	2.15821	12.2632
11084	3.1625	69.2807	119.31	74.0732	46.581	209.527	868.072	410.953	1608.78	634.071	10.8315	18.57	50.6489	79.7817	114.355	604.71	340.151	174.701	1397.17	324.034	13.0271	19.5612	21.1255	14.1099	127.953	63.8236	31.0737	184.989	38.698	6.15357	4.61167	1.60548	1.79988	9.84131	1.45369	5.30583	16.0656	22.4963	40.416	16.724	46.9385	8.66667	5.1675	2.17845	3.86524	14.1112	11.107	1.92071	9.88071
13388	3.1625	34.8807	101.56	88.4732	48.781	247.227	813.222	406.003	1590.53	721.021	10.3815	21.32	33.2989	70.2317	108.555	554.26	292.651	174.401	1102.67	538.284	12.5271	25.6112	25.5755	13.5099	125.853	56.5236	34.3737	180.589	35.348	8.10357	4.11167	1.30548	2.09988	11.5413	1.05369	5.20583	16.2156	18.9463	38.866	18.674	42.3385	7.01667	5.5175	5.07845	2.81524	9.76119	8.20702	1.97071	10.3307
18012	3.2125	40.6807	109.21	83.5732	49.781	237.977	841.272	405.503	1602.13	773.171	10.6815	20.07	48.9989	97.9317	129.855	673.26	359.251	285.351	1348.02	959.434	16.4271	29.9612	44.9755	15.1099	162.452	84.4236	42.2737	242.589	56.898	9.40357	6.41167	2.70548	3.19988	9.54131	1.45369	5.15583	17.2656	23.1463	42.716	20.824	55.8385	7.76667	8.0175	7.62845	4.81524	11.8612	8.65702	1.97071	10.2807
15909	3.4625	75.9807	108.21	137.273	58.681	326.477	890.972	379.003	1198.63	794.371	14.3315	21.02	39.1989	72.9817	122.005	578.41	345.151	255.401	917.515	828.734	14.8771	49.9612	43.4755	16.1599	206.952	66.2736	37.8237	168.489	32.898	14.2536	6.21167	1.70548	3.24988	13.9913	3.60369	9.10583	21.9656	29.5463	89.666	26.774	93.7385	7.46667	5.3675	2.77845	1.81524	7.81119	10.957	3.72071	30.8807
17171	3.3125	40.0307	108.16	78.6232	48.731	238.027	820.922	399.703	1582.68	618.221	10.2815	20.42	35.5989	157.732	141.455	741.51	371.651	206.751	1070.62	273.434	13.6771	24.1612	16.6755	19.6599	108.502	127.174	55.4737	290.339	89.148	10.5536	5.96167	2.70548	2.29988	10.5413	1.95369	6.30583	21.1156	29.0963	57.666	29.774	79.1385	23.1167	14.2675	5.47845	3.46524	11.3112	10.957	1.67071	11.0807
19818	3.1125	45.4307	116.51	86.8732	50.631	276.127	857.822	399.803	1566.08	587.421	13.0315	19.62	40.3989	60.7317	118.905	572.36	285.451	155.751	1068.92	175.334	11.5271	21.2612	14.3755	15.6099	151.702	47.6236	26.8237	155.339	18.798	7.15357	5.51167	1.95548	1.74988	9.99131	1.90369	5.30583	17.1656	20.3963	48.966	18.624	50.2385	4.91667	3.7675	1.42845	2.71524	11.6612	6.95702	1.37071	13.9807
19044	3.3625	48.3807	125.11	81.2732	47.281	244.277	912.822	395.303	1580.48	634.821	16.0815	20.27	51.5989	65.5317	114.955	591.76	350.301	207.001	1281.32	465.534	40.0771	29.9112	26.2755	16.5599	145.403	50.5236	26.9237	156.839	21.348	7.55357	6.46167	2.45548	1.94988	9.59131	1.80369	5.05583	15.7656	19.7463	44.816	18.674	50.3885	5.81667	5.5175	4.12845	2.61524	12.0612	6.40702	1.27071	12.7807
14725	3.4125	32.8807	122.36	75.5732	45.931	220.527	912.472	405.903	1612.08	626.321	10.5815	19.52	51.3989	136.782	113.605	545.06	350.101	142.851	1321.82	281.934	15.4771	20.4112	21.0755	13.9099	110.552	150.874	41.3237	165.039	27.298	6.05357	5.26167	1.55548	2.24988	11.1413	1.20369	5.10583	19.0156	28.9463	44.666	26.824	47.3885	5.11667	4.5675	2.62845	3.21524	16.5112	10.457	2.22071	10.6807
12763	3.3125	69.9807	112.56	76.3232	48.031	227.227	825.222	408.153	1638.78	632.771	11.8315	20.17	43.5489	136.582	147.155	798.61	409.301	234.351	1414.62	294.684	14.3271	22.2612	16.7255	18.3599	123.203	114.024	50.5737	284.789	102.548	8.80357	8.16167	1.75548	2.59988	11.0413	1.55369	6.60583	19.3656	25.8963	55.616	25.174	72.0385	18.0667	12.3675	4.12845	2.26524	12.0612	12.307	2.17071	11.2307
17304	3.3625	42.3307	102.11	82.2232	51.231	250.027	813.472	417.503	1648.78	879.771	10.6815	21.82	40.4489	80.0817	132.205	684.01	397.851	281.851	1433.62	1126.33	14.4271	30.3112	49.2255	16.6599	123.403	62.3236	46.3737	256.039	56.848	11.1036	5.91167	1.20548	4.24988	10.5913	1.85369	6.05583	19.9156	22.2963	45.466	22.274	65.2385	9.16667	9.5675	19.1285	3.86524	11.4112	9.45702	1.42071	10.2307
16842	3.6125	40.2807	105.46	75.7232	51.881	254.427	813.572	409.803	1627.28	862.321	11.0815	20.32	41.4989	137.982	155.955	839.56	414.801	330.651	1415.02	1130.88	15.0771	29.8612	43.8755	19.1099	121.703	144.424	75.2237	348.939	98.548	10.0536	6.36167	2.35548	4.04988	10.3913	1.25369	6.25583	20.9156	31.9463	56.766	32.524	79.8385	15.2167	14.6175	13.3285	3.66524	10.7612	11.057	2.32071	11.6807
13935	3.1625	32.2307	104.66	81.9232	48.531	222.477	836.822	394.953	1528.63	605.671	11.4815	19.12	37.2989	74.8817	106.905	534.46	294.601	149.101	943.765	264.234	12.9771	24.5612	17.9255	11.8599	108.502	45.9736	24.3237	156.689	38.798	7.45357	5.56167	1.25548	1.39988	10.2913	0.55369	4.20583	15.5656	17.5963	37.666	14.324	33.7385	9.76667	8.8675	2.02845	2.11524	8.96119	6.45702	1.57071	10.3807
18428	3.3625	41.8807	104.36	76.6232	51.381	243.427	828.672	416.153	1625.53	820.121	11.7315	20.47	41.7489	143.882	130.355	635.26	387.901	257.301	1374.52	968.184	14.6271	30.5612	46.5755	15.8599	126.252	173.074	61.9237	230.389	69.198	14.4536	5.86167	1.65548	3.04988	10.3913	1.65369	6.35583	21.3156	32.0463	55.116	35.974	60.9885	12.7667	8.2175	3.07845	3.01524	11.4112	9.50702	2.82071	25.1307
14732	3.0625	54.4807	138.66	67.0232	48.581	227.577	946.472	425.703	1690.18	1496.07	13.5815	19.22	146.599	91.7817	146.505	824.56	425.651	664.251	2794.82	3607.88	22.0771	54.0612	189.625	16.6599	183.252	72.0736	45.5237	284.789	44.448	9.65357	7.16167	3.15548	8.44988	10.4413	1.55369	5.95583	16.0156	20.1463	40.466	23.324	54.0385	6.66667	7.7175	7.07845	3.16524	12.1112	6.35702	1.62071	10.3807
14242	3.2625	36.0807	100.21	79.3732	50.281	257.627	784.922	404.603	1596.53	699.021	13.4315	20.62	31.7989	136.132	150.105	786.51	363.851	226.151	1153.52	478.984	13.2271	24.3112	20.1255	18.0599	145.502	136.624	64.4737	315.839	66.148	11.3536	6.81167	2.80548	3.09988	11.9413	1.25369	5.65583	18.5656	26.5963	48.766	28.324	72.2385	14.3167	10.5175	4.37845	2.36524	10.0612	9.95702	2.77071	10.2807
10958	3.5625	36.9307	108.91	88.0232	51.531	250.427	861.972	418.703	1674.88	1180.07	11.5315	20.37	58.2989	170.532	144.505	757.71	423.451	410.901	1911.12	2145.33	18.3771	38.0612	96.4755	17.7099	143.702	176.224	70.7237	292.089	95.898	20.7536	7.61167	2.70548	4.29988	11.2913	1.40369	6.45583	21.8156	34.9463	62.266	40.474	82.5385	20.8167	12.5675	4.87845	2.66524	11.0612	10.757	2.52071	12.8807
19448	3.1125	55.5307	123.66	73.0732	48.931	240.777	878.022	405.003	1615.83	753.421	14.2315	20.92	61.5489	100.032	150.455	794.96	359.101	306.751	1502.17	865.034	16.6771	27.7112	49.3755	17.7599	188.352	77.0236	45.3737	281.739	60.398	13.1536	8.21167	2.45548	3.84988	10.1413	2.10369	5.05583	17.9656	22.1963	43.866	21.524	59.5385	9.66667	9.6175	10.9785	2.96524	11.4112	6.90702	2.17071	11.2807
19863	3.1125	50.7807	131.16	79.0232	46.731	229.377	928.672	404.703	1576.83	774.821	11.2315	20.87	70.8489	160.132	141.705	735.26	337.951	293.901	1372.42	916.334	14.6771	30.8112	49.9255	16.8599	116.302	154.374	57.8237	266.989	61.348	7.40357	6.51167	1.60548	3.44988	9.19131	1.45369	5.85583	20.4656	27.4463	47.516	32.524	63.6385	7.76667	8.0675	7.02845	3.16524	13.5112	7.40702	1.72071	11.5807
12585	3.2125	69.2807	117.86	103.923	55.081	247.027	913.322	384.053	1247.83	717.871	13.1815	21.02	38.7489	87.4317	117.455	582.56	368.151	208.351	853.565	507.684	13.7271	45.3612	28.2755	15.9099	326.252	101.424	43.9237	199.389	25.498	9.60357	5.36167	2.40548	1.94988	13.2913	2.05369	6.80583	21.9156	25.7463	42.016	19.924	44.4885	4.96667	5.3675	4.87845	6.81524	12.6612	10.257	2.37071	15.6807
15589	3.2125	70.9807	130.96	102.973	55.031	240.977	1009.27	378.553	1236.03	773.271	18.2815	20.47	60.3489	76.0317	117.105	576.31	486.051	226.801	912.765	701.184	13.7771	45.8612	46.6255	15.7099	416.103	84.8736	39.5737	190.389	28.998	11.5536	6.01167	2.90548	4.19988	12.4913	2.60369	7.10583	26.0656	23.3463	43.066	23.324	43.4885	6.81667	10.3675	4.67845	5.76524	12.9612	10.107	1.92071	16.2807
14796	3.595	40.6207	80.7051	66.0582	104.498	175.597	1180.36	419.823	1533.27	593.283	17.069	25.275	53.6439	158.959	110.18	538.645	567.564	112.534	1038.02	199.964	14.2396	13.7162	11.623	14.3224	119.772	178.434	46.2962	154.036	36.6355	5.82357	6.90417	1.87798	1.63488	8.94381	1.94119	7.00583	19.6231	26.5263	40.7535	33.2765	47.8735	5.74417	3.3525	1.96845	2.53774	12.7537	8.23202	2.56071	12.0907
13604	3.2625	41.0807	116.56	81.0732	45.081	229.327	879.122	408.053	1595.98	630.621	10.9315	17.97	51.6989	152.582	133.005	682.51	342.101	183.601	1321.27	325.484	13.6771	20.1112	24.0755	15.6599	97.9025	140.374	49.1237	238.839	58.598	8.70357	6.36167	1.70548	2.14988	11.6413	1.20369	4.80583	17.9656	26.6463	44.766	24.674	62.9885	13.0667	10.1175	2.67845	2.71524	13.8612	10.657	1.92071	9.98071
12734	3.1625	37.8307	111.31	75.9732	47.931	231.127	827.522	394.753	1555.93	696.871	12.1815	19.87	41.3489	128.832	132.555	683.06	390.251	233.651	1094.77	591.884	13.4771	25.4612	32.2255	15.1599	114.153	110.024	46.1737	247.939	59.248	10.4036	6.91167	2.70548	2.39988	10.2413	0.85369	4.90583	18.8156	24.0463	43.116	24.324	66.6885	9.31667	7.6675	6.57845	2.06524	10.3112	7.80702	1.57071	11.2807
11702	3.3625	38.5307	113.16	85.1232	48.381	247.027	863.772	394.553	1546.28	625.321	11.6315	19.67	45.6489	138.382	120.505	584.31	445.651	171.751	1015.62	323.284	17.2771	25.6112	25.5255	14.6099	104.853	119.824	40.6737	196.239	36.848	11.1036	5.76167	2.05548	1.44988	9.94131	1.60369	6.55583	21.5156	23.6963	41.916	25.874	49.0885	6.16667	4.0675	1.92845	2.91524	11.0612	6.95702	1.47071	11.2307
15986	3.1625	37.6807	110.41	81.9232	49.331	225.827	859.522	415.403	1556.03	952.421	10.6315	20.07	222.299	145.182	367.055	564.36	337.351	192.001	1123.47	595.984	13.3771	93.1612	441.575	13.0099	191.452	127.474	40.3237	180.739	142.598	367.804	16.1617	2.55548	1.74988	9.64131	1.90369	5.10583	17.9156	23.6963	40.266	23.874	40.0385	4.71667	3.2175	1.77845	2.61524	10.4112	6.95702	2.07071	10.1807
16077	3.1625	83.9307	107.56	106.073	59.431	248.427	893.722	389.203	1264.43	984.271	17.8815	21.12	46.2989	140.382	128.405	595.86	367.651	356.001	1254.32	1508.83	20.5771	51.4612	76.9755	16.4599	219.502	188.074	72.0237	206.639	55.098	19.7536	10.9117	4.15548	5.19988	13.1913	4.70369	12.5058	33.3656	53.8963	173.766	60.074	141.188	14.0667	8.3675	5.52845	4.86524	11.8112	11.807	7.77071	32.3807
16435	3.4125	51.8307	109.16	84.1232	50.131	251.027	844.222	414.203	1636.03	904.721	10.7315	21.22	48.7989	126.982	146.755	753.21	383.451	305.351	1551.22	1175.08	18.3271	30.0612	50.7255	18.6599	113.903	136.674	62.9737	301.389	68.198	9.85357	6.56167	3.00548	3.59988	10.1913	1.25369	5.45583	20.2656	28.2963	53.416	29.274	67.5385	10.1667	9.1675	11.2285	2.81524	8.96119	9.05702	2.22071	11.9307
15432	3.1625	38.2307	100.76	79.1232	48.431	223.277	790.672	400.803	1582.98	605.671	10.2815	20.02	34.0989	142.382	110.305	529.86	302.851	155.851	1113.92	316.434	12.4771	25.9112	18.3255	13.7099	136.952	151.974	41.9237	168.539	32.448	8.55357	4.31167	1.40548	1.79988	9.49131	1.35369	5.55583	19.8156	27.9963	42.816	26.724	46.1385	6.16667	3.5175	1.17845	3.91524	18.6612	6.85702	1.77071	10.8307
11397	3.2625	56.0807	104.91	79.2232	51.381	239.427	837.822	409.403	1606.88	767.671	11.2815	19.97	40.9489	114.032	113.655	573.01	389.401	177.251	1238.92	554.784	13.8771	25.5612	30.2755	13.9599	109.302	132.924	47.5737	187.389	31.998	7.00357	4.16167	1.40548	2.29988	9.84131	1.85369	5.85583	19.5156	27.0463	43.616	24.074	44.5385	4.56667	3.1175	2.12845	2.31524	10.1612	8.25702	2.77071	11.2807
12053	3.1625	62.2307	158.56	68.4732	46.081	214.427	1012.52	412.003	1616.08	904.821	14.7815	19.67	124.399	86.1317	140.605	755.86	397.801	350.451	1734.92	1377.98	18.1271	35.1112	88.3255	17.1599	118.302	74.0736	41.4237	262.839	49.998	8.60357	8.81167	2.40548	4.49988	9.59131	0.60369	5.20583	17.6656	21.0963	41.566	19.974	55.6385	9.31667	8.1675	3.02845	3.86524	14.6112	7.85702	3.92071	10.6807
15267	3.2125	52.4307	101.81	71.9732	49.281	243.227	774.322	411.703	1629.98	750.671	10.4815	21.27	31.5489	107.282	122.405	618.46	342.251	192.201	1282.62	611.184	12.8271	25.0112	27.7755	15.1099	100.502	101.574	47.3737	219.589	43.298	7.75357	4.96167	1.80548	2.69988	11.0413	1.50369	6.50583	19.6656	25.6963	42.616	26.324	48.0885	7.86667	6.0675	6.77845	3.21524	9.06119	7.85702	1.62071	11.1807
18604	3.3125	53.3307	101.26	75.3232	50.131	251.827	788.422	411.503	1613.63	802.521	10.0815	20.47	37.7489	103.032	122.305	628.11	349.051	222.551	1351.77	824.884	13.6771	27.5612	34.4255	15.1099	105.653	106.524	46.3237	216.989	48.348	9.25357	5.76167	2.00548	2.79988	10.4413	1.95369	6.15583	22.2156	24.4963	44.766	25.324	56.6385	7.46667	6.4175	9.32845	2.91524	9.91119	8.70702	2.57071	12.1807
19452	3.2625	37.9807	101.06	78.8732	47.431	243.527	798.572	398.053	1566.18	727.071	12.5815	19.07	39.5989	189.932	134.455	681.36	354.051	257.751	1358.72	764.384	13.3271	25.7612	38.8755	17.1599	116.103	202.924	58.3737	246.539	64.648	9.00357	6.06167	2.00548	2.44988	9.89131	1.00369	6.25583	20.7156	36.8463	50.616	33.124	58.7385	15.4667	10.1675	5.07845	3.16524	10.3612	8.80702	1.42071	12.0807
14563	3.1625	24.5807	104.76	72.9732	47.331	232.477	807.972	409.203	1620.88	786.071	10.4815	18.77	52.3989	141.382	148.955	774.96	407.601	278.301	1676.62	947.884	14.2771	26.1612	49.2255	17.2599	112.653	122.324	53.5237	301.539	81.398	11.4036	6.61167	1.50548	3.04988	10.9913	1.45369	6.20583	21.6156	30.6463	54.866	25.124	61.7385	19.4167	13.6175	4.82845	3.76524	11.6112	13.007	1.92071	11.0307
15257	3.3625	18.5307	113.86	87.0732	49.731	228.227	872.472	400.403	1582.93	816.171	10.7815	19.72	77.1489	184.832	164.105	654.16	418.601	270.101	1465.97	938.134	16.7771	37.0612	101.975	17.0599	162.502	186.324	57.1737	238.489	72.598	53.2036	7.21167	1.80548	3.74988	9.44131	0.65369	5.75583	20.9156	33.7963	51.416	26.974	58.0885	12.6667	9.0175	2.57845	4.46524	16.7112	10.557	1.82071	10.5807
16000	3.0625	27.2307	54.5601	54.6232	79.731	204.527	770.872	446.403	1695.88	575.271	13.7815	26.82	38.0489	124.682	98.455	514.01	330.901	123.051	2203.87	463.334	14.3271	10.1112	18.3255	11.4099	110.903	155.824	44.6237	134.789	39.348	7.60357	4.61167	1.20548	1.09988	10.6413	1.40369	5.40583	15.9156	31.4963	42.166	27.774	37.9885	6.46667	2.4675	1.62845	1.76524	9.26119	9.70702	2.17071	10.4307
12849	3.2125	76.9807	124.16	76.6232	46.381	220.527	928.522	435.103	1722.23	1789.47	11.9815	18.72	195.249	138.282	117.555	623.61	387.201	693.851	3426.57	4712.53	24.6271	56.3612	248.825	12.9599	104.853	153.424	42.4237	168.689	29.098	6.75357	5.01167	2.25548	8.94988	10.1913	1.45369	5.70583	19.8656	29.1963	43.466	24.974	38.3385	4.96667	3.8175	3.07845	3.51524	15.6612	10.957	1.87071	9.48071
12962	3.1625	41.0807	119.01	76.4232	48.481	220.727	940.522	394.703	1543.23	575.721	14.9315	19.12	45.9489	80.1817	107.655	523.21	315.901	140.701	1089.82	204.034	13.3271	22.1112	16.2755	13.4099	150.502	65.0236	29.2737	170.189	23.698	7.80357	6.26167	1.95548	1.74988	9.24131	1.95369	6.05583	18.5656	20.0963	37.966	22.224	55.9385	5.06667	4.1175	4.27845	4.06524	14.5112	7.75702	2.27071	11.6807
19681	3.6125	36.4307	74.7101	80.8232	99.831	218.127	1360.47	463.053	1897.13	721.271	15.7315	30.07	85.0489	192.882	110.105	560.36	595.851	132.301	1727.92	406.084	18.9271	13.8612	16.9755	14.3599	129.502	215.624	59.8237	141.839	44.448	6.05357	6.16167	0.655476	2.14988	13.3913	1.05369	6.60583	19.3156	34.0963	45.566	31.824	38.2385	5.46667	3.4675	4.62845	1.61524	9.81119	14.107	0.920714	13.8807
18440	3.1625	50.4807	110.71	69.7732	49.581	244.677	820.972	402.653	1617.13	593.671	9.58155	19.42	36.6989	154.032	130.205	667.91	367.901	184.251	1173.82	203.384	15.3271	22.9612	12.0755	16.9599	109.603	140.724	50.2237	230.539	56.798	7.25357	4.86167	1.30548	1.59988	10.3413	1.50369	6.15583	19.5156	26.8963	44.766	26.074	63.1385	14.4167	10.3175	3.42845	2.01524	8.56119	8.20702	2.07071	11.6307
17873	3.05	98.8	64.3	38.7	341.25	358.2	1145.55	613.6	593.2	1029.25	42.15	120.85	29.05	2904.35	435.6	1303.6	860.35	412.9	1398.9	207.65	13.95	27.2	108.05	35.85	762.35	3187.55	378.35	569.9	167.7	200.75	11.8	2.6	0.95	11.5	7.4	29.05	122.65	307.65	187.4	236.75	138.7	8.95	5.25	7.65	7.05	8.3	18.4	3.2	17.75
11544	2.9	111.55	56.85	39	337.75	371.7	1207	621.75	596.25	995.75	43.5	113.8	20.75	3274.45	472.45	1356.15	848.95	423.25	1421.75	195.3	11.15	16.75	51.8	45	760.55	4439.45	515.2	560.95	170	107.2	8.6	2.8	1.15	10.45	6.45	36.55	175	494.5	263.15	344.25	138.25	8.45	4.75	7.7	9.05	8.5	14.75	2.65	15.8
14028	2.95	115.3	58.05	35.6	335	356.6	1136.85	615.95	590.8	1005.7	43.4	114.3	22.65	2491.8	425.55	1255.25	898.15	401.2	1438.95	192.3	13.75	18.4	68.45	42.05	740.6	3423.85	419	543.25	153.85	133.3	7.2	2.7	1.2	11.6	4.95	32.85	156.45	417.6	230.4	273.3	133.65	10.55	4.85	8.2	10.2	7.6	13	3.9	15.5
18905	3.1	96.85	56.4	37.9	337.6	388.4	1142.6	642.15	601	1269.3	41.25	121.2	94.1	2818.1	914.7	1240.15	856.95	399.75	1416.9	199.55	12.8	101.25	505.6	38.75	1162.8	3496.7	405.8	508.35	454.45	985.35	43.65	3.85	0.9	10.4	5.3	30.95	144	383.85	213.85	264.15	122.6	8.1	4.85	5.55	9.5	7	17.55	3.9	15
11093	2.85	111.7	58.95	34	328.45	314.5	941.1	619.35	578.75	1052	39.15	117	59.7	214	300.65	548.15	685.4	218	1400	173.6	12.75	45.3	210.65	18	354.25	370.65	59.55	195.95	181.5	328.95	14.55	2.35	0.4	10.3	3.05	9.75	30.2	69.95	62.35	61.25	45.6	5.55	3.9	3.55	3.6	6.5	6.6	2.2	11.65
19338	2.85	112.7	63.95	39.1	335.55	354.4	1221.25	618.4	604.9	1120.7	39.7	112.7	65.75	3060.4	688.2	1414.55	924	429.2	1447.2	184.7	13.2	62.25	290.2	42.95	956.4	3872.1	451.35	604.45	302.3	496.55	23.9	2.55	0.6	10.6	6.75	34.95	163.65	439.4	232.6	294.05	139.8	8.05	4.6	6.7	10.95	8.85	16.6	2.5	16.6
14148	2.9	109.35	61.6	44.9	328.6	357.1	1124.8	611.9	596.45	994.15	38.55	113.05	32.95	2730.95	480.75	1368.6	963.4	428.95	1454.7	185.55	11.8	27	123.3	38.2	741.9	3231.2	412.5	617.35	184.4	226.95	11.95	4.2	1.85	10.8	7.8	30.95	124.4	344.15	201.15	257.4	140.55	8.4	4.15	5.45	11.5	8.4	13.95	4.25	15.7
14907	2.9	164.3	56.5	38.35	326.55	302.6	969.85	603.6	579.2	1023.25	40.4	111.15	48.9	208.2	242.3	561.35	646.25	213	1495.1	162.1	12.55	36.4	158.95	17.6	314.75	366.15	60.35	189.55	144.65	237.8	11.85	1.6	1.45	11.3	2.75	10.55	33.7	68.55	62	54.95	42.1	6.1	4.55	3.85	3.55	6.4	5.4	2.85	10.35
19862	2.8	146	58.2	35.75	322.45	333.95	989.4	608.6	571.15	1031.05	41.05	114.35	62.6	190.65	274.75	558.05	680.6	217.4	1465.2	161.5	12.1	42.05	193.6	15.85	319.9	321.9	54.75	201.2	153.9	268.45	11.2	1.95	1	11.7	2.05	13.3	28.15	60.9	60.85	51.85	50.35	5.65	3.95	4.25	3.05	7.1	5.75	2.8	10.65
12114	3.05	119.65	50.15	35.6	320.55	315.05	907.9	598.35	577.8	975.65	35.2	110.8	16.75	213.95	134.55	587.6	586.9	242.05	1505.95	247.1	11.8	12.3	33.55	20.15	285.8	381.85	64.45	192.55	79.9	48.4	3.95	1.4	1.65	10.8	3.5	9.05	33.35	76.9	62.95	63.65	55.5	6.55	3.9	3.05	3.65	8.2	4.65	2.3	9.85
13323	3	147.6	53.1	33.25	322.3	343.65	907.95	592.95	576.5	965.35	38.3	110.3	13.95	218.55	131.2	607.25	525.4	234.7	1488.4	195.55	12.15	10.7	22.6	18.5	325.95	381.2	65.5	201.65	79.1	35.9	3.55	1.4	0.65	12.15	2.45	10.6	28.65	75.85	59.7	65.05	53.65	6.2	4.45	3.5	3.35	7.05	7	1.85	8.95
19452	3	127.15	54.7	34.55	332.7	329.6	905.55	601.35	583.6	967.85	39.1	112.35	16.2	214.25	129.75	590.05	618.6	244.1	1467.4	224.7	11.85	9.65	29.4	17.5	282.85	396.2	64.6	192.95	77.15	45.65	3.2	1.6	0.7	9.4	3.15	10.95	38.4	80.75	66.9	60.45	47.8	5.9	3.3	3.25	4.4	7.1	6.05	2.05	9.35
12295	2.95	98.95	55.25	34.75	333	359.3	1114.65	611.95	595.2	989.55	40.35	116.55	25.05	2193.4	376.85	1132.65	892.25	369.1	1496.25	179.4	12.95	20.65	68.8	31.3	744.6	2769.85	350.4	456.95	126.8	117.45	7.9	1.85	1	13.1	5.75	24.65	116.65	310.65	175.7	221.05	111.2	7.05	4.95	7.9	11.7	8.15	11.45	3.5	13.2
12590	2.9	101.85	66.75	40.4	333.15	357.65	1156.7	609.7	583.6	995.1	39.4	108.65	28.25	2664.5	402.25	1201	872.15	393.6	1500	189.2	12.7	20.55	69.45	37	809.95	3443.7	393	484.4	139.5	116.15	8.45	2.45	0.5	11.85	7.4	29.1	143.45	391	207.3	257.3	119.3	7.95	5.1	7.45	9.6	8.95	11.2	3.95	15.45
15770	2.95	66.8	51.75	34.65	311.7	332.65	932.75	565.85	555.95	988.3	34.35	106.4	34.6	212.85	204.1	551.5	723.25	207.4	1350.55	158.9	12.2	26.65	109.5	15.8	269.65	380.05	61.55	186.25	121.45	159.15	8.1	1.1	0.75	10.2	2.15	8.75	32.1	72.55	59.7	58.55	46.2	4.9	3.65	3.1	3.05	5.2	8.4	2.1	8.25
13860	2.85	114.1	69.55	39.5	311.75	306.6	1051.35	589.3	559.3	1178.3	40	106.2	189.9	157.05	539.9	521.05	744.25	200.95	1364.25	165.45	12.25	112.65	547.35	13	472.75	241.1	42.35	189.05	297.2	664.45	24.7	3.25	2.4	11.15	2.45	7.65	24.1	38.3	47.1	39	43.6	5.6	7.05	5.65	2.9	8.6	5.25	1.7	9
10617	3	88.85	52	43.35	329	325	1140.35	575.2	567.5	994.05	36.3	110.6	28.55	2573.55	481.85	1266.4	931.85	367.45	1322.85	165.45	12.25	28.8	108.65	38.8	611.85	3155.8	413.45	577.2	189.7	226.45	11.3	2.75	1.35	11.85	5.4	29.25	129.75	334.7	197.4	262.25	136.45	8.25	2.95	5	8.5	8.65	14.9	2.4	13.9
19169	2.95	80.3	61.05	42.15	319.7	353.6	1140.8	566.1	569.3	973	38.25	107.45	29.05	2552.7	412.8	1301.85	1075.25	420	1378.6	182.85	12.4	22.85	88.5	36.4	695.8	2741.2	352.9	576.85	146.35	159.75	9.25	1.5	1.3	10.1	6	28.75	112.9	275.1	171.35	222.45	125.45	7	4.15	6.8	10.95	8.8	13	2.05	13.65
18998	3.05	105.95	51.3	39.3	314.45	295.4	917.15	557.65	552.2	960.2	35.15	105.8	24.9	206.2	154.55	542.6	632.45	205.1	1383.4	162.25	12	13.85	64.15	15.9	267.45	348.55	57.7	186.6	96.75	91.95	7.05	1.85	1.75	10.65	1.9	10.45	30.55	65.2	60.1	56	45.25	4.3	3.95	3.25	3.2	5.15	6.35	2.5	9.75
18537	2.85	99.9	64.5	37.65	316.9	326	1012.4	563.2	559.2	957.6	36.15	113.05	33.15	204.2	154.15	611.2	649.2	229.8	1378.6	139.7	12.55	17.8	61.85	14.2	276.75	342.2	61.95	200.15	77.5	77.75	5.7	1.3	2.15	10.25	2.4	11	27.8	67.5	62.85	65.75	54.4	4.1	4.3	3.75	3.6	8.6	6.55	1.3	8.3
18858	3	85.85	48.25	36.4	326.95	361.75	1201.7	570.05	575.8	920.45	34.55	115.85	12.5	3562.45	444.7	1255.1	842.35	394.2	1338	136.75	10.65	11.1	28.4	39.85	821.85	4597.25	541.05	517.25	136.45	59.35	5.75	2.6	0.75	10.9	6.4	36.1	190.15	537.05	274.65	351.15	150.35	8.75	3.4	6.7	10.5	7	15.65	2.1	18.35
15629	2.85	79.7	47.9	34.5	326.8	336.2	1122.25	574.65	576.95	982.95	36.9	114.75	23.15	2840.25	426.8	1245.6	868.05	368.95	1347.6	137.55	11.3	22.8	82.55	34	755.6	3056.65	389.5	535	149.4	181.55	9.4	3.3	0.8	10.05	4	28.85	118.1	301	177.25	232.35	127.6	8.65	3.7	5.85	9.75	8.6	13.3	3	17.05
18609	2.9	88.6	54.05	39.55	333.7	357.7	1188.6	580.15	567.55	955.65	40.2	114.1	21.15	3446.1	424.4	1137.05	921.95	355.7	1429.9	154.4	11.5	15.65	52.05	36.5	853.3	4142.05	471.45	448.25	134.45	95.1	7.6	2.35	1.5	11.2	6.85	31.8	164.1	443.25	241.65	302	119.85	7.35	3.85	5.6	10.25	9.95	12.55	3.2	14.2
13886	2.85	99.95	48.95	34.1	325.95	278	923.65	570.4	562.85	942.85	37.6	110.95	17.25	172.7	143.35	627.35	683.35	235.3	1439.5	141	10.55	12.1	39.6	19.35	295.55	278.75	57.45	218.15	78.5	68.65	5.15	1.85	1.8	11.2	1.8	8.9	27.6	63.95	56.6	56.05	62.4	4.6	2.9	4.6	2.75	7.1	3	2.2	9.45
12788	2.8	108.2	48.25	38.95	315.35	328.6	904.8	569.35	572.85	1048.9	36.2	102.5	50.1	218.55	291.3	569.15	629.9	222.35	1408.85	193.75	11.5	44.65	195	18.1	395.25	376.9	62.35	190.9	174.8	323.5	12.25	1.65	2	11.25	1.65	9.3	37.1	76.65	65.5	60.05	50.1	5.2	3.4	1.75	4.4	8.6	4.2	0.95	9.1
13105	2.85	108.05	66.2	37.6	318.5	338.25	1088.7	867.75	634.45	3535.5	33.65	102.95	949.3	371.2	4732.9	890.55	654.8	276.4	1614.5	392.95	12.4	882.55	4561.05	16.35	3217.15	361.8	86	486.6	2797.4	7571.55	264.95	19.1	2.5	11.65	1.95	11.2	31.3	68.15	62.6	60.65	48.2	8.9	4.25	3.55	4.8	8.4	6.45	10.05	10.35
11390	3	92.75	46.85	33.65	322.85	314.75	897.8	571.8	555.4	1189.4	32.85	98.85	74.9	209.4	447.5	589.8	649.5	251.55	1468.3	379.35	13.5	72.2	350.4	16.45	478.3	335.5	62.45	221.15	270.5	569.4	21.4	2.35	1.65	10.9	1.25	8.75	31.5	68.8	60.85	58.8	51.8	4.85	3.25	4.1	3.8	8.85	4.4	1.05	9.3
14708	2.85	117.65	61.55	31.8	317.75	295.35	999.65	561.7	567.95	984.15	36.85	104.4	34.5	273.9	176	601.55	562.55	228.75	1411.45	177.75	11.35	18.65	63.45	19.6	317.7	490.15	78.6	218.1	111.75	89.3	5.05	2.15	0.95	10.5	2.35	9.7	39.85	91.95	71.25	73.95	61.95	3.95	3.6	2.7	3.95	9.45	5.9	1.6	10.95
13062	3	121.65	46.8	35.05	327.9	324	895.05	569.55	574.15	1023.05	34.15	106.8	42.1	214.5	247.3	564.45	636.75	221.35	1457.6	198.6	14.1	32.65	146.4	17.5	377.55	379.5	60.4	202.3	149.7	247.55	10.8	2	0.45	9.5	3.05	9.3	36.5	74.2	61.85	58.8	50.7	3.35	4.1	4.15	3.6	7.5	4.35	1.85	9.95
12789	2.85	168.75	56.9	35.35	318.95	296.4	924.35	566.45	578.8	960	34.05	111.25	20.35	203.95	140.15	578.1	524	226.05	1443.95	173.75	11.45	11.9	43.25	17.6	322.15	335.9	57.25	195.55	83.5	70.05	4.85	1.5	0.65	10.2	2	10.7	28.95	66.75	58.3	56.4	52.4	4.2	3.95	4.05	3.75	7.05	2	1.1	10.35
17385	2.9	131.4	49	34.25	315.9	300.5	918.8	583.9	580.7	1152.85	37	115.3	83.25	232.05	510.3	608.15	589.05	241.8	1508.55	173.45	12	77.95	396.6	17.7	564.05	376.6	66.9	231.1	310.2	665.85	24.35	2.85	1.4	11.35	2.1	10.6	32.15	76.85	62	59.85	52.75	4.25	3.7	3.8	4.45	8.35	6.1	2.2	8.75
11033	2.9	112.2	58.8	32.7	317	328.55	999.75	662.55	583.55	1823.6	37.15	100.75	381.8	221.9	1628.9	669.3	697.55	227.4	1521.8	229.9	13.05	309.6	1624.3	15.05	1196.8	235.35	58.6	285.75	950.65	2442.15	86.65	7.25	1.4	10.75	2.95	9.9	26.55	52.95	54.8	49.3	46.4	4.7	7.25	9.25	4.9	12.5	3.95	3.15	10.95
17534	2.8	74.85	25.35	27.65	314.05	307.65	707.15	558.85	560.9	943.5	31	103.6	5.05	95.9	92.8	480.6	551.7	185.45	1404.8	132.95	12.2	7.25	13.95	9.6	532.1	55.9	27.05	156.35	43.75	37.05	2.55	0.25	0.6	10.65	2.2	7.25	12.4	18.55	32.85	20.65	39.1	3	1.5	3.05	3.9	6.7	0.02	1.6	7.35
18491	2.95	60.65	32.4	32.9	321.55	346.45	1113.15	560.8	573.95	918.6	36.65	100.3	4.9	3832.65	400.75	1027.6	758.2	278.4	1395.6	127.15	11.3	8.2	7.6	36.65	375.3	4680.8	513.25	498.05	120.65	26.25	3.45	1.3	0.9	12.65	6.85	37.85	179.8	507.3	287.5	357.6	149.35	8.2	5.1	8.9	9.65	11.4	12.55	3.9	22.4
11878	2.85	49.85	19.1	33.25	321	329.55	651.2	554.45	563.5	905.3	30.25	100.1	2.3	128.45	85	474.25	582.45	172.6	1360.15	60.85	11.35	5.6	3.1	15.55	952.5	83.85	30.1	151.2	41.15	13.55	1.5	0.9	0.45	11.75	1.5	8.15	14.6	20.8	37	25.15	41.6	2.45	2.35	2.8	4.45	6.3	1.85	1.35	8.4
15081	2.8	35.7	17.35	32.9	315.45	313.3	647.2	552.4	567.25	913.05	32.7	100.2	0.3	139.8	80.7	449.15	622	169.95	1345	63.15	11.25	4.8	3	16.1	663.9	89.05	31.1	146.1	53.6	14.5	1.7	0.95	0.025	11.6	2	8.25	17.75	21.6	42	27.65	45.6	1.8	3.15	4.3	3.2	5.15	2.05	1.05	8.95
16062	2.85	36.6	39.5	37.15	321.1	319.4	1001.75	554.55	568.75	925.3	34.05	98.5	7.05	2163.85	283.6	822.2	726.8	247.45	1417	108.9	11.4	5.75	5.45	26.1	286.25	2749.9	326.15	369.15	86.85	11.45	2.65	2.15	1.1	11.55	5.6	28.1	112.25	333.55	196.9	228.55	106.15	7.7	3	5.9	7.35	8.1	7.45	3.65	19
14890	2.9	48	45.3	33.1	327.9	327.05	1137.3	558.05	580.2	924.6	34.25	100.7	6.7	3344.25	407.2	1099.9	772.4	287.35	1426.25	144	12.75	7.35	5.7	37.05	374.65	4408	521.6	536.95	128.45	17.65	2.2	2.3	2.35	10.55	5.8	33.85	173.4	489.6	294.35	372.9	159.6	7.6	3.75	7.05	9.35	13.55	11.2	3	20.65
17539	2.85	54.7	14.4	32.7	318.15	318.35	675.3	541.9	543.1	917.45	33.1	102.75	1.6	597.35	131.15	580.55	611	195.1	1332.5	75.45	9.95	3.85	3.65	22.6	1126.8	743.2	111.2	256.45	84.8	12.85	1.95	1.15	0.05	11.9	3.4	20.2	55.75	108.15	85.9	102.5	102.6	4.75	3.5	7.5	7.65	8.25	4.05	2.9	19.9
14782	2.8	68.3	18.2	30.75	321.25	332.15	702	549.7	567.45	924.75	30	100.05	1.4	474.7	131.55	642.4	670.6	215.7	1380.85	80.5	11.2	3.25	4	19.45	1074.1	546.5	94.85	263.65	62.65	14.1	0.9	1	0.05	11.4	3.35	19	44.25	77.85	72.2	82.15	92.35	5.1	3.2	6.15	10.75	7.75	2.9	1.3	17.4
16683	2.85	72.5	14.25	35.95	319.35	349.55	678.95	552.05	562	914.4	32.55	106.15	1.15	537.65	128	542.75	624.55	196.15	1311.8	79.85	11.2	4.05	3.1	20.65	1207.85	737.7	106.6	222.55	86.8	13.6	0.9	1.1	0.055	12	4.6	15.2	53.95	111.95	94.15	102.35	88.3	5.85	3.25	7.55	7.5	8.55	1.9	2.2	20.2
10375	3.1	112.45	27.35	33	320.95	310.2	763.35	553	564.55	945.2	34.05	101.15	3.7	463.9	137.25	694.75	710.7	240.2	1395.95	95.6	10.5	7	12.25	19.7	1005.4	507.35	87.3	248.65	59.5	31.3	1.7	1.7	0.35	11.45	2.5	12.8	35.65	71.9	66.5	66.05	76.25	4.15	4.4	6.9	9.1	10.35	1.95	2.3	13.3
14452	2.9	78	20.75	35.9	316.95	354.1	694.75	555.7	583.15	942.75	31.5	103.55	3.45	248.35	132.5	678.4	700.4	242.55	1407.4	85.65	10.9	6.45	15.3	18.9	1061.9	238.85	54.45	236.4	51.95	47.6	3.45	0.9	0.35	10.85	2.1	11	30.2	39.05	47.1	43.2	65.35	4.75	2.8	7.05	7.05	9.25	1.15	1.45	11.4
18554	3.05	63.6	16.4	33	311.35	332.65	659.15	545.45	565.8	928.25	28.35	99.75	1.2	258.65	105.65	586.65	671.65	212.85	1412.55	79.7	11.45	4.4	4.9	19.3	1202.95	263.4	57.25	202.4	63.4	19.6	1.2	0.9	0.35	11.55	3.2	13	34.75	48	59.7	52.95	70.45	4.4	4.1	6.3	6.5	8.7	0.035	1.4	16.25
19886	3.05	57.85	24.3	34.45	313.65	328.1	727.75	549.45	574.45	927.6	32.05	99.9	3.25	288.7	121.05	661.2	830.15	239.8	1434.75	86.35	11.3	4.95	8.8	18.95	1480.5	310.3	62.6	228.3	59.25	24.6	1.2	1.2	0.8	10.25	1.9	15.1	36.15	53.05	57.9	56.85	78.55	4.1	3.3	7.5	7.8	9.05	1.65	2.15	16
12991	3	52.8	17.3	31.45	318.2	341.35	708	557.75	568.4	913.9	31.65	108.1	2	608.3	130.2	586.5	667.55	204.25	1396.7	78.85	10.3	4.05	2.65	19.5	1187.25	750.7	105.7	214.2	72.85	15.05	2	1.1	1.15	11.45	3.55	17.4	50.15	104.55	83.8	92.75	88.6	5.8	2.9	6.6	7.75	7.55	4.7	1.65	18.1
15533	3	59.75	23.8	31.4	312.45	354.65	733.1	552.7	571.6	907.5	28.2	103.15	2.1	616.65	146.4	648.6	741.35	220.5	1457.95	86.7	11.65	6.85	7.7	21.3	995.9	802.05	113.45	231.65	71.2	27.95	2.25	1.3	1.15	11.6	2.2	13.85	50.9	109.4	84.05	90.75	80.5	4.75	4.55	14.45	10.15	13.5	3.95	1.75	15
19438	3.05	82.7	29	31.6	304.35	343.85	733.85	550.4	563.1	935.2	33	98.8	4.2	193.55	113.35	574.95	706.6	214.8	1409.6	101.65	12.2	8.2	16.35	16.2	1081.4	194.75	44.6	186.75	56.25	39.5	2.55	1	0.85	11.55	2.7	11	28.1	40.15	48.8	40.85	63.3	4.4	4.85	6.45	5.8	9.15	1.1	1.9	11.9
13587	3.05	48.7	14.1	30.85	312.35	336.75	638.15	553.05	559.05	902.1	31.3	100.25	0.95	243.7	92.95	516.6	562.15	187.55	1386.4	64.5	11.15	3.4	3.25	17.8	1308.65	245.85	50.7	172.7	56.05	10.55	1.6	0.5	0	12.35	2.7	11.05	30	42.2	56	49.65	65.7	3.25	3.1	9.8	5.65	8.95	0.95	1.25	15.75
11696	3.05	98.35	21.35	35.5	314.9	348.5	673.8	549.1	572.85	905.7	29.6	102.6	2.8	165.1	98.85	590	539.6	207.25	1428.05	68.4	11.5	5.15	2.25	17.25	1422.95	100.85	40.6	192.35	62.3	13.45	0.75	0.7	0.15	9.25	2.9	11.35	23.15	28.4	48.4	41.7	67.95	5	4.3	6.05	5.5	7.25	0.065	2.2	16.75
18954	3.15	60.1	14.9	36.6	319.8	314.3	678.85	537.05	548.6	908.7	29.65	100.7	1.1	534.2	125.45	579.8	549.95	190.95	1369.35	73.75	10.6	4.3	2.55	21.85	1339.4	702.25	102.75	223.45	88.95	12.15	1.6	1.1	0.3	11.2	3.35	18.4	53.1	98.1	88.6	96.15	96.55	4.85	2.7	8.8	5.95	5.35	2.75	2.65	21.9
13819	3	67.85	15.75	30.1	310.35	315.3	638.7	545.15	570.7	896.6	32.1	99.5	1.15	165.8	90.2	536.65	519.45	180	1397.1	57.55	10.9	4.2	1.7	14.7	1033.55	97.05	32.75	162.65	36.35	9.5	1.55	1.35	0.35	11.05	1.3	9.05	15.8	21.55	36.45	27.8	53.5	2.85	3.75	7.3	4.75	7.4	0.3	2.55	9.95
16641	2.9	69.35	17.2	27.7	313	299.45	663.65	550.8	562.95	919.9	30.7	101.05	2.2	152.3	82.75	478.6	479.7	181.1	1402.95	115.05	10.85	4.9	4.7	15.3	421.8	152	39.7	149.4	50.2	11.7	2.25	1.4	0.75	9.8	2.9	12.5	21.4	33.05	46.75	42.7	68.5	4.2	3.1	4.15	4.2	7.4	0.1	2.25	13.75
10359	3.1	63.3	14.3	35.3	313.8	335.25	649.3	545.55	571	902.8	29.4	103.8	1.15	248.75	100.6	580.5	577.75	197.35	1395.25	74.7	11	3.9	2.8	19.5	969.35	227.75	49.35	203.2	40.1	12.9	1.35	0.95	0.025	10.65	2	13.4	25.1	38.55	49.25	44.7	75.4	4.45	3.55	4.75	4.65	4.8	0.035	2.15	15.3
14273	3.05	102.55	23.25	31.05	313.65	338.8	708	554.15	560.4	919.05	32.35	102.95	2.25	220.3	109.5	715.7	588.1	244.5	1386.35	82.1	11.5	4.95	2	21.15	963.8	200.85	50.1	239.7	43.4	8.9	2.45	0.05	0.15	11.85	3.85	12.6	28	36.55	48.8	47.1	78.65	4.55	3.35	6.2	6.9	8.05	0.65	2.5	15.2
18984	3	68.05	15.7	31.05	314.4	312.75	646.4	546.15	569.05	910.45	30.05	102.05	0.15	256.5	96	555.45	552.65	197.55	1416.25	77.1	11.8	3.6	2.15	18.7	1294.9	273.05	56.25	194.15	61.1	10.45	0.8	0.85	0.25	11.45	2.65	12.25	34.45	49.15	59.25	60.15	76.9	3.95	2.7	7.55	6.05	8	0.055	1.4	15.75
12905	3.0625	23.0307	121.46	80.2732	45.631	217.977	953.722	377.703	1457.53	552.221	10.9315	18.67	46.7989	65.2317	102.605	505.26	270.001	114.501	771.315	108.534	12.4271	22.4112	14.2755	13.4599	150.102	55.7736	23.5737	136.839	20.298	8.15357	5.91167	1.40548	1.34988	9.59131	0.75369	3.75583	15.6156	18.2463	37.066	14.824	34.6385	4.16667	3.9675	1.67845	4.06524	12.5112	9.00702	2.27071	8.53071
15881	3.5375	21.7032	84.6151	72.7857	108.638	189.685	1224.57	413.326	1501.76	718.461	15.6315	28.2075	76.8164	79.8392	125.015	664.57	578.891	177.624	1130.3	553.647	14.8146	19.1787	29.793	15.2999	201.882	49.3461	34.5662	218.494	47.1005	8.35357	7.76667	1.87798	2.20988	9.05881	1.30869	5.33833	16.7481	17.3263	36.1535	14.9915	50.231	9.25167	7.7225	2.60095	3.17024	7.63619	8.51952	1.58321	8.75571
11303	3.4125	17.4307	103.21	79.4232	50.381	231.127	1021.42	385.503	1503.48	609.671	10.3315	19.67	40.6489	272.032	163.505	662.06	457.551	179.001	961.365	310.534	14.2771	23.6112	21.7755	14.7099	126.653	212.924	102.374	668.989	78.898	11.0036	16.4617	1.55548	2.09988	10.1413	1.20369	6.70583	23.0656	34.6463	48.316	32.024	58.7885	11.5167	7.4175	2.37845	3.86524	15.0112	8.10702	1.62071	10.7307
14038	3.1125	23.0807	101.01	91.1732	50.331	229.177	841.422	386.103	1490.93	636.571	11.1315	20.02	32.7989	110.482	109.855	527.01	377.451	124.551	788.265	211.384	11.1771	25.0112	16.4755	12.7099	111.752	102.974	38.0237	169.939	26.848	9.15357	4.81167	1.70548	1.59988	9.64131	1.15369	5.75583	20.6656	22.6463	39.866	19.224	33.5385	4.26667	3.9675	3.47845	2.51524	9.61119	9.50702	1.52071	11.2307
17517	3.2125	28.3307	97.4601	92.9232	50.731	251.827	814.872	406.503	1549.73	819.371	10.5815	19.92	56.4989	104.532	156.655	516.11	303.801	176.451	1054.57	691.184	13.2771	38.4112	106.375	11.8099	125.552	98.4736	36.5737	155.889	50.848	88.0536	6.26167	1.80548	2.09988	10.9413	1.00369	4.70583	16.0656	22.0463	37.766	19.274	32.4885	4.21667	3.6675	1.32845	1.91524	8.46119	8.15702	1.37071	8.98071
15170	3.6625	25.1807	61.0101	84.9232	106.431	242.527	1031.92	464.703	1936.28	611.071	13.9315	29.77	32.2489	78.3317	105.305	543.11	430.701	81.2513	1258.92	84.5842	18.8271	14.8112	9.87548	15.0599	202.352	56.4236	26.6737	126.389	26.198	7.55357	5.26167	1.20548	1.49988	12.5913	1.05369	4.90583	15.5156	21.4963	34.416	12.674	30.9385	4.46667	3.1675	1.47845	2.21524	7.21119	14.207	1.87071	8.83071
18902	3.5625	27.0807	72.4601	85.9732	107.281	236.277	1226.87	482.853	1969.18	660.121	16.9315	30.87	93.8489	121.732	135.405	587.66	708.251	101.451	1580.42	170.534	17.2771	16.6612	26.3755	16.0599	323.402	78.3736	47.1237	217.039	48.648	17.0536	9.31167	2.05548	1.79988	13.9413	1.65369	6.90583	20.7156	26.2463	39.366	20.324	41.6385	5.41667	4.1675	1.57845	2.91524	8.46119	15.057	1.62071	14.0807
18470	3.2625	32.7807	90.6601	132.473	57.731	249.027	930.822	339.703	1088.78	865.721	12.9315	17.97	43.6989	76.5317	114.555	506.16	331.401	246.051	858.615	1011.18	13.0771	55.8112	61.0755	13.6599	218.452	93.2236	33.6737	153.989	30.498	15.4036	7.46167	1.85548	3.19988	16.2913	2.40369	6.15583	19.0656	26.8463	72.716	22.074	66.7385	6.71667	6.2675	3.42845	3.36524	11.3112	14.207	3.47071	17.4307
19144	3.1125	73.2307	108.21	125.023	57.031	244.177	942.522	356.103	1180.33	679.771	14.0815	18.37	31.8989	108.232	111.355	544.91	339.101	158.651	675.265	242.184	11.9771	54.4112	18.5755	14.2599	364.803	153.424	55.9737	168.339	26.398	10.7036	5.21167	3.60548	1.59988	14.9413	1.90369	6.60583	22.3156	30.9463	44.316	24.774	41.6385	4.51667	3.5675	3.02845	3.91524	12.7112	12.057	2.52071	17.3307
16789	3.6125	74.7307	146.81	254.973	68.481	726.527	1150.82	361.103	1159.98	882.171	16.0315	18.67	84.7489	92.2317	193.405	853.46	411.651	360.151	989.715	1088.03	15.6771	58.3612	68.4255	29.1599	286.803	71.3236	68.5737	304.539	27.598	10.0536	9.91167	3.25548	4.59988	15.1413	3.35369	11.2058	23.3156	38.6963	120.066	37.774	164.188	6.96667	5.3675	3.77845	3.91524	17.9112	14.657	4.42071	41.8307
19763	3.7625	72.3807	139.71	270.373	66.881	832.327	1151.52	356.703	1142.03	661.271	14.3315	17.97	56.3489	111.532	205.205	787.81	476.001	216.551	589.015	236.534	13.4271	50.2612	22.1255	37.5099	285.303	77.8236	78.6237	285.489	30.648	10.0036	7.66167	2.85548	1.99988	14.0913	2.80369	12.5058	28.1156	45.5463	164.516	39.524	146.488	6.81667	5.4675	2.52845	3.71524	13.9112	14.407	4.57071	45.2307
14949	3.48	24.2332	89.5601	67.7257	105.936	193.307	1246.19	419.593	1530.45	582.071	16.149	29.645	51.2864	66.9017	113.63	600.687	520.356	119.894	1031.75	119.522	13.2621	14.5787	10.4155	13.2874	190.325	44.6311	26.8612	164.846	32.438	5.24857	5.46667	1.64798	1.86488	9.17381	0.33119	4.53333	15.1956	17.8438	32.991	14.589	40.6285	6.66417	4.2725	0.933452	2.99774	10.5112	8.17452	2.38821	8.81321
17606	3.3625	30.8807	108.86	87.5732	50.681	253.827	815.522	405.653	1611.48	883.421	10.9315	21.32	43.3989	110.082	178.455	941.41	466.251	317.051	1278.52	979.284	14.6771	31.2612	54.8755	20.7599	144.653	94.8736	70.5237	414.689	81.948	26.6036	7.81167	1.90548	2.94988	10.6913	1.65369	5.95583	20.6656	28.0463	54.616	26.024	92.6385	15.0667	14.4175	17.3785	4.81524	9.56119	12.057	2.37071	10.2307
18290	2.9625	24.4307	66.0101	55.6232	78.781	195.477	959.272	456.353	1689.33	777.921	14.0315	28.97	139.149	138.082	101.405	520.76	420.851	224.251	2784.52	1349.18	19.2271	16.0612	50.1255	12.1099	203.202	178.424	47.5737	128.839	35.598	7.70357	6.26167	1.05548	4.14988	10.9913	1.40369	5.65583	17.8156	32.3963	41.866	29.274	40.2885	4.96667	2.9675	2.42845	1.66524	12.9112	10.307	2.02071	9.53071
14387	3.1625	70.4307	118.46	125.273	55.281	243.627	1015.77	364.503	1176.43	746.171	20.8315	17.82	47.4989	103.032	117.955	563.71	369.301	202.701	798.365	522.884	12.3271	55.9612	35.4255	15.6599	357.152	150.374	50.5237	176.989	21.998	8.20357	5.26167	5.45548	2.89988	15.2913	2.15369	8.95583	23.4656	32.2463	45.766	25.424	45.5885	4.76667	4.5675	3.32845	5.46524	12.3612	12.957	2.92071	16.6307
16678	3.1125	67.8307	109.01	112.023	58.631	240.577	941.122	363.503	1185.38	760.571	15.5815	19.07	39.5989	147.432	118.455	580.06	380.901	213.051	836.865	561.684	12.7771	52.9612	32.7755	15.4599	379.353	151.174	50.9737	193.089	24.348	8.30357	5.36167	3.00548	2.54988	14.2913	2.55369	7.10583	23.2156	27.6963	42.916	23.074	44.0385	3.46667	3.2675	2.37845	3.56524	10.0612	10.807	2.52071	16.6807
17582	3.5125	67.2807	136.41	154.123	60.381	379.427	1118.52	361.403	1156.78	705.621	14.8315	17.72	56.4989	87.3317	144.905	651.86	390.651	227.701	708.665	417.584	13.1271	54.3112	29.4755	27.9099	268.202	63.4736	54.4237	225.939	21.748	7.35357	7.41167	2.35548	2.64988	13.5913	2.45369	8.90583	22.1656	28.3463	83.966	23.224	91.6885	6.06667	4.1175	2.77845	2.46524	10.9612	12.807	3.87071	28.5307
11204	3.4625	41.5807	113.81	80.5732	51.931	252.827	847.572	410.103	1622.38	770.621	16.3815	20.32	44.1489	136.432	129.855	638.71	476.651	217.451	1341.77	680.584	16.9271	26.3612	34.0255	15.8099	150.102	156.374	54.2737	229.189	82.298	13.0036	8.11167	3.00548	3.49988	10.2913	1.65369	6.80583	23.5656	27.5463	48.866	32.974	78.8385	10.9667	7.5675	4.92845	2.96524	13.4612	9.50702	2.47071	13.0807
16672	3.7125	44.0307	65.4101	73.7732	101.731	234.777	1173.12	459.353	1879.73	650.721	14.3315	30.17	50.4489	155.232	117.855	611.96	572.101	105.601	1555.27	193.384	15.6771	12.0612	9.67548	14.2099	176.602	178.324	47.9237	161.039	33.348	4.55357	5.51167	0.655476	2.44988	13.1913	1.40369	4.95583	17.1156	31.9963	38.566	25.674	42.8885	4.11667	3.3175	4.62845	7.41524	8.86119	12.157	1.17071	8.63071
10786	3.2125	52.7807	123.36	71.4732	48.231	236.227	893.122	411.803	1648.18	822.471	14.5315	20.92	70.9489	103.432	150.255	780.11	404.901	342.551	1652.62	1112.38	17.0771	31.0612	67.9255	18.3099	259.202	99.1736	50.9737	282.789	76.648	21.8036	9.21167	2.80548	4.34988	9.64131	1.85369	5.45583	20.3156	27.4463	50.166	30.574	71.8885	10.5667	15.3675	29.6785	6.31524	14.8112	7.60702	2.67071	17.4307
16750	3.5125	90.3307	96.9101	54.7232	74.781	225.827	982.922	401.803	1671.63	624.971	13.7815	23.67	58.5489	173.732	123.855	643.86	370.101	233.601	1342.82	682.984	16.0771	22.4112	24.7755	14.4099	241.653	142.324	54.5737	328.039	102.398	11.7036	6.86167	1.30548	4.34988	9.24131	1.95369	6.95583	21.1156	30.3963	49.016	30.874	56.7885	6.06667	5.0675	3.62845	8.01524	9.56119	6.95702	2.97071	16.1807
17899	2.9625	93.9307	82.9601	66.1732	60.931	209.727	804.122	376.953	1574.48	753.271	18.2315	19.37	45.1989	194.832	234.805	1111.01	359.251	193.251	1075.82	456.384	14.8271	25.2112	39.3255	13.3599	261.902	102.324	68.0237	545.539	143.748	33.1036	18.7617	5.45548	4.59988	10.1913	4.20369	11.8558	26.7156	35.4963	113.966	81.674	341.888	125.917	16.2175	5.87845	3.61524	12.8612	7.45702	3.42071	32.8807
19844	2.9125	105.181	92.2101	65.4232	56.131	193.327	853.872	382.253	1526.38	798.371	14.2315	20.47	90.3989	299.782	132.305	610.76	356.801	257.851	1432.97	1044.93	18.5771	27.9612	61.6755	15.2599	348.202	248.424	60.2237	182.289	46.948	19.9536	6.71167	3.00548	3.94988	10.9413	2.80369	6.45583	22.4656	31.6463	45.066	33.624	56.4385	6.81667	9.6175	5.72845	6.21524	11.3112	7.55702	2.17071	15.7307
17197	3.1125	102.081	93.0101	62.6732	57.881	202.627	858.622	400.403	1617.88	1346.32	15.4315	20.97	148.549	108.282	122.055	636.21	433.201	535.101	2472.37	3343.38	22.8271	36.4112	146.925	14.8599	292.053	88.7736	44.7237	210.289	48.898	16.9036	11.4617	2.70548	6.64988	10.1413	2.15369	5.50583	20.9656	21.4963	41.166	30.674	70.4385	7.96667	7.3675	4.47845	3.36524	13.5612	6.20702	2.37071	13.4807
11316	2.3	82.1	47.65	28.45	41.15	136.1	624.1	263.85	1150.05	695.2	14.75	14.4	60.3	78	48.8	302.55	280.9	249.55	1387.15	1405.95	12.05	20.95	62.7	7.05	290.7	70.9	30.6	103.1	45.55	23.6	14.6	3.3	4.25	6	0.4	3.3	10.45	11.25	23.9	29.4	128.65	9.8	6.7	4.75	3	10.5	0.05	1	8
16374	2.7	135.65	67.3	33.6	51.7	155.6	920.85	290.45	1301.75	821.7	11.55	17.1	151.2	191.15	57.5	320.7	367.25	336.95	1969.05	2004.15	16.8	31.5	101.55	7.35	183.55	227.55	51.5	125.35	59.3	14.4	7.75	1.45	4.55	5.9	1.35	4.55	18.2	30.85	41.3	39.4	64.85	5.8	3	2.75	3.55	14.2	1.65	2.6	9.65
19275	3.3125	85.5807	112.81	63.7232	75.381	210.227	1123.07	408.103	1665.98	897.571	15.0815	23.67	189.049	232.232	136.305	641.41	502.251	401.001	1988.97	1855.48	28.4771	35.5112	100.825	14.3599	192.803	266.924	64.1737	200.789	140.598	24.0536	9.26167	2.40548	8.49988	8.99131	2.65369	8.05583	27.8156	43.8463	61.216	42.924	68.8885	6.56667	4.4675	1.72845	3.86524	13.6612	8.10702	2.97071	16.6307
18616	2.7	65.75	47.7	8.6	56.45	158.55	752.4	276.25	1270.55	388.65	23.85	17.7	33.95	253.85	75.1	435.3	303.2	95.55	993.25	177.2	23.2	17.55	7.35	9.65	116.25	262.15	72.65	167.05	95.35	7.65	6.8	2.65	3.45	5.8	4.1	11.1	29.75	53.95	142.85	78.35	165.6	51.2	15.7	8.1	5	6.75	0.95	8.1	98.8
14527	2.9	69.3	58.3	13.85	56.45	154.2	814.1	284.4	1258.3	603.75	10.7	18.2	80.75	218.95	62.65	330.7	552.4	216.9	1485.2	1091.15	15.45	19.5	52.7	7.95	97.45	240.8	53.1	132.45	51.75	7.5	4.35	1.05	3.25	6.6	1.5	6.1	19.75	30.65	42.8	36.5	52.5	5.8	2.8	2.15	2	7.25	0.1	2.2	18.55
16576	1.75	200.3	194.85	42.35	29.3	106.1	1578.45	250.95	1318	616.5	130.6	14.95	318.4	162.85	147.6	925.6	306.35	284.35	1159.7	711.2	29.35	18.75	28.55	9.3	618.95	176.35	64.6	367.95	278.7	66.35	87.3	23.3	20.75	8	4.1	9.8	24.1	42.9	150.2	138.4	545.2	201.4	57.95	23.4	37.95	153.7	21	15.25	79.9
11318	2.8	164.9	78.75	42.8	57.6	170.3	998.95	291.3	1301.45	929	10.65	17.35	170.9	204.45	93.1	531.1	474.75	528.5	1911.3	2676.05	23.1	37.9	124.25	8.45	158.9	218.85	54.15	233.3	172.8	17.1	8.65	2.3	10.45	7.2	1.8	6.15	20.05	29.9	40.45	34.1	61.95	8.95	3.75	2.95	2.25	11.15	5.45	2.35	13.6
18304	2.3	126.9	50.9	27.5	37.05	135.9	716	253.75	1080	426.1	12	14.55	41.35	129.25	47.35	254.25	266.1	101.85	900.7	321.4	10.35	13.8	18.75	7	194.2	167.2	40.6	103.1	59.75	12.65	7.6	1.45	1.8	5.8	0.95	3.8	13.3	21.2	28.35	32.75	57.45	8.5	4.1	2.15	3.05	10.25	2.15	1.4	8.45
15271	2.6	47.15	42.15	25	46.65	168.65	806.4	277.85	1099.95	375.65	10.4	15.75	24.5	49.25	43	225.75	229.8	90.15	1012.7	150.55	11.4	11.1	12.8	5.55	283.5	29.95	14.7	82.85	21.7	8	3.95	1.45	0.75	6.4	0.7	2.45	6.85	10.3	27.55	11.35	39.1	2.75	3.35	1.25	2.5	9.4	4.25	0.85	5.75
16695	2.25	99.95	44.85	32.2	37.2	140.7	669.6	252.15	1124	445.9	11.15	15.15	36.95	149.05	48.35	251	251.4	112.4	947.55	417.25	9.15	14.45	21.2	7.7	180.95	194.15	44.25	103.55	45.95	10.6	6.15	1.9	1.95	6	1.55	4	11.75	24.8	29.4	34.75	56	7.25	4.9	1.75	3.65	8.35	0.75	1.2	10.45
10589	2.55	103.4	57.35	40.9	40.05	149.05	774.25	263.3	1087.25	960.6	9.9	13.25	111.55	331.45	74.9	331.7	450.9	379.1	1627.35	2341.1	14.9	35.65	130.2	7.4	95.95	399	77.2	177.9	38.2	11.35	6.3	3	4.6	7.15	1.1	6.15	20.25	36.4	34.55	40.85	51.5	4.2	2.85	2.15	2.3	9.65	3.2	1.8	8.4
17230	2.45	90.1	58.9	41	40.15	146.35	794.55	254.5	1059.45	741.05	10.95	14.95	94.4	194.35	47.5	228.95	315.85	254.6	1367.55	1495.5	15.9	26.2	81.5	6.4	88.2	226.95	47.45	105.4	25.35	5.95	4.2	1.6	3.9	5.95	1.3	3.65	13.15	24.05	29.15	30.35	47.05	3.7	3.3	4.45	4.55	10.4	3	1.6	8.55
17574	2.3	123.05	54.4	30	45.75	141.8	1530.25	267.4	1186.15	979.6	11.9	15	120.6	195.45	116.1	402.1	484.85	417.85	1889.6	2615.65	16.5	28.4	117.3	8.4	252.25	124.95	123.3	599.6	90.5	15.05	24.6	3.15	6.35	6.1	1.25	4.15	12.45	15.25	22.75	25.55	67.85	6.4	5.95	4.7	7.85	13.05	0.65	1.85	12.15
18635	2.7	52.35	46.05	30.35	46.5	166.05	878.1	281.5	1116.2	374.3	7.9	15.4	39.3	76.2	48.75	201.15	237.15	71.25	994.15	98.4	8.05	12.05	26.9	5.2	179.15	76.45	19.05	76.05	20.55	17.3	2.8	1.1	0.2	7.9	0.75	2.1	7.95	14.3	19.35	13.2	33.25	1.85	1.9	4.5	10.8	8.45	5.05	0.45	4.5
17953	3.2	119.7	38.2	67.85	62.35	199.05	663.2	288.25	1327.1	896.95	10	17.3	34	84.75	73.1	436.7	401	391.3	1847.6	2194.45	18	33.7	68	9.6	277.75	45.45	31.65	204.5	44.6	8.8	4.7	1.2	2.15	7.45	1.3	3.75	12.8	12.35	31.3	21.65	51.25	3.35	2.5	3.4	2.8	6	4.05	0.9	8
16808	2.25	91.25	57	27.45	39.45	132.65	1306.55	266.35	1150	874.7	12	13.85	155.9	153.25	97.7	304.65	433.35	332.15	1628.4	2084.4	14.5	29.4	118	7.05	292	92.85	73.7	431.7	74.45	22	23.95	3	5.4	6.1	0.5	2.95	10.45	14.8	21.1	20.9	58.55	5.45	5.95	4.45	7.45	15.3	0.9	1.55	11.65
14824	2.3	64.35	18.45	33.2	53.1	189.25	429.5	334.6	1368.6	343.5	5.9	17.3	3.05	137	122.35	721.35	329.35	210.7	1423.6	446.75	14.95	6.15	12.35	15.7	485.65	90.25	39	191.05	38.45	13.55	2.9	0.85	1.3	13.75	1.55	7.7	17	20.6	38.95	30.05	55.8	4.15	1.75	2.75	2.75	2.6	3.4	0.75	9.4
12996	2.25	100.7	39.55	28.7	38.45	141.25	618.1	250.5	1096.05	408.2	22.1	13.1	24.25	96.65	47.2	246.7	238.6	79.9	751.6	168.15	22.25	12.85	9.7	5.75	104.7	116.65	32.1	105.2	49.5	8.3	5.55	1.55	1.95	6.1	2.85	6.15	17.7	29	75.95	35	83.6	18.9	14.6	9.2	9.35	14.3	2.1	10.6	108.6
11438	2.25	122.6	62.3	35.75	39.7	138.75	829.2	246.9	1047.25	363.2	10.1	15.1	39.3	129	45.25	236.65	261.65	78.65	662.65	127.35	8.1	12.9	9.85	7.25	99.95	187.35	39.95	104.4	16.7	4.55	3.85	1.25	0.85	6.25	1.1	3.05	11.5	21.05	25.2	22.6	39.25	3.6	4.2	2.85	3.55	13.05	1.45	1.35	5.8
10136	2.35	86.75	69.15	38.4	38.7	136.9	842.4	277.8	1129.9	1460.1	10	15	224.4	181.45	48.7	252.6	363.15	616.4	2506	4295.8	24.55	54.75	243.4	6.15	87.6	207.2	42.25	101.3	21.4	6.3	4.55	2.25	8	5.55	1.1	3.75	13.65	21.7	25.7	28.05	35.35	2.8	2.8	4.95	3.1	12.1	1.85	1.4	9.3
14381	2.3	109.05	41.75	42.3	39.4	154.55	642.6	257.25	1078.1	665.9	11.55	14.5	36.9	151.15	46.1	227.4	349.05	248.4	1110.9	1268.95	11	24.2	55.2	8.25	98.45	173.2	35.6	95.05	56.95	9	5	1.9	2.65	6.25	1.3	3.65	14.25	18.7	27.85	30	52.35	6.5	3.95	3.3	2.2	8.5	0.95	2.35	12.55
16570	2.35	82.55	26.95	34.95	40.95	164.05	521.8	253.45	1081.55	557.25	8.1	14.8	15.4	254.35	48.6	223.75	272.3	167.85	908.75	774.95	8.7	17.55	23.65	7.2	80.95	312.3	59.6	103.5	30.2	6.6	3.05	1.5	1.4	6.1	1.2	3.6	14.2	30.35	33.15	34.05	46.15	3.05	3.05	3.05	2.6	7.75	0.8	1.45	10.6
11277	2.3	60.45	24.75	32.25	50.55	179.7	464.25	334.75	1359.15	349.45	6.7	15.9	7.75	101.8	132.05	753.2	271.9	201.4	1521.05	460	16.25	8.8	20.95	12.25	542.1	59.95	33.75	197.55	59.45	13.5	1.45	0.65	0.85	12.8	1.65	4.55	13.55	22.3	49.4	27.65	64.05	6.75	2.5	2.4	2.45	3.9	2.8	0.9	7.1
13195	2.45	56.95	20.4	31	53.8	179.25	469.35	334.55	1355.4	369.65	5.35	15.4	5.85	109.1	140.55	740.2	290.4	225.95	1516.95	524.65	15.25	8.75	26.1	13.8	511.55	64.4	34.5	188.15	48.5	26.95	2.7	0.85	0.25	13	1.95	6.9	12.4	19.75	39.4	23.4	49.95	4.4	2.1	3.15	2.25	3.15	3.95	0.7	8.2
13939	2.4	60.55	23.95	32.3	52.2	183.6	474.45	333.2	1275.6	347.15	7.15	17.6	8.4	176.4	170.05	916.7	309.3	229.1	1171.95	438	17	6.65	25.2	18.35	699.95	100.05	45.6	270.3	63.6	21.35	2.35	1.5	0.8	13.75	1.85	6.4	19.95	23.55	46.75	41.9	38.2	5.1	2.45	1.6	3.85	3.45	1.55	1.35	8.6
17425	2.5	115.6	36.7	25.5	50.55	185.25	540.15	331.05	1253.7	303.35	8.6	14.85	18.55	127.65	153.45	835.75	293.75	173.5	1119.55	240.1	16.85	7.25	18.05	12.75	406.3	81.45	32.55	219.1	42.6	10.3	3.15	1.55	0.95	13.3	1.15	4.95	13.85	19.85	44.4	40.35	81.4	7.2	3.8	3.2	4.65	3.3	2.6	0.9	9.35
17034	3.9625	75.0307	122.46	78.4232	76.481	339.527	1040.22	522.753	1559.93	659.621	20.0315	40.17	42.2489	78.4817	115.555	605.76	349.801	180.201	1469.72	219.734	10.2271	19.5612	17.8755	16.1599	235.653	60.3736	30.5237	175.589	26.898	10.3036	5.11167	1.20548	1.44988	11.9913	2.30369	6.80583	18.1656	22.9963	49.966	18.974	60.5385	3.26667	3.7175	2.07845	2.56524	10.7112	9.90702	3.22071	14.0807
15158	2.9	61.75	40.85	0.85	56.45	162	625.4	281.25	1240.45	493.55	9	18.6	30.5	187.5	53.25	298.95	399.25	148.3	1320.75	708.5	9.65	15.6	21.6	8.9	81	214.05	47.2	107.8	34.95	5.75	2.4	1.1	1.15	5.05	0.5	3.95	14.75	27.35	37.85	31.65	43.55	3.7	2.25	1.3	2.7	5.55	0.2	1.95	18.1
16358	2.7	98.1	35.65	25.8	47.9	169.3	685.8	307.5	1288.9	1086	7.85	15.55	62.1	247.45	71.45	467.9	819.25	1428.8	3494.1	6244.35	28.85	26.85	118.2	7.5	139.25	288.4	61.15	216.85	898.25	47.15	8.2	5.2	25.95	7.55	2.05	6.3	22.9	34.45	38.4	34.7	50.05	6.45	3.2	5.95	2.2	11	4.6	1.05	16.5
13305	2.4	54.5	13.7	15.4	40.6	166.65	442.1	293.45	1221.15	919.6	6.6	14.95	25.8	52.5	43.4	300.95	356.95	462.35	2751.2	2889.2	19.6	14.2	61.3	4.95	163.85	28.8	17.65	98.05	117.5	8.45	3.8	1.3	3.25	6.25	0.95	2.95	8.95	8.8	18.6	14.7	32.8	3.5	2.15	5.4	2.1	5.75	1.35	0.8	8.65
19398	3.1	53.5	48.25	6.7	60.75	145.25	776.05	280.8	1257.5	614.55	9.5	18.95	74.75	274.5	61.75	324.55	418.45	215.35	1569.45	1170.45	13.65	18.3	46.15	9.4	88.4	300.35	63.4	130.5	41.7	5.15	3.5	0.8	3.2	6.25	1	5.1	17.75	35.05	42.15	39.7	59.95	4.25	3.9	1.75	1.4	7.45	0.1	1.65	10.7
17487	2.5	85.25	24.6	19.1	44.1	167.1	557.15	281.15	1196.65	375.7	6.95	16	16.75	56.1	39.25	241.45	286.5	112.65	1308.9	275.2	8.75	7.85	8.85	5.65	150.55	45.95	16.2	80.9	49.9	7.55	2.1	0.55	1.4	7.6	1.75	2.45	10.65	11.6	17.8	13.35	30.9	2.25	1.55	1.05	4.15	9.4	2.75	0.7	6.35
16404	2.25	87.3	21.4	15	36.4	142.75	552.4	276.75	1130.4	389.55	9.9	13.65	24.1	47.35	40.95	266.35	195.45	94.95	1526.55	344.65	9.3	5.95	16	4.9	219.8	28.9	18.45	70.75	33.3	8.05	5.2	1.35	0.75	6.45	2.45	4.2	9.3	13.9	25.8	18.05	56.4	3.8	4.25	2.1	3.05	8.1	1.9	1.65	13.8
14385	2.45	80.25	35.7	26.5	44.3	155.5	662	284.25	1188.25	433.45	7.95	14.2	26.85	56.45	40.65	237.95	278.9	106.4	1401.2	361.8	8	8.85	17.5	6.35	187.85	53.45	18.05	82.35	25.75	3.95	2.65	0.8	0.9	5.75	1.6	3.25	10.35	11.95	19.45	14.6	29.65	2.25	1.45	2.1	3.7	11.35	4.1	1.1	6.55
11967	2.867	54.229	30.012	36.356	62.342	233.447	553.758	404.613	1687.44	338.672	7.991	23.668	4.392	291.275	227.347	1263.8	373.747	226.31	1686.41	202.825	18.3	5.612	12.993	27.145	1396.11	167.994	76.311	376.004	83.936	20.191	2.806	1.037	0	14.457	2.501	7.991	24.522	31.598	73.749	58.926	123.708	11.224	3.721	3.355	6.222	3.111	2.623	1.098	13.908
10498	2.806	124.44	49.227	36.356	58.194	238.51	668.865	407.541	1675	434.991	9.394	20.557	27.816	167.018	177.632	1011.5	429.501	277.367	1880.87	552.477	19.093	9.76	27.328	20.496	1093.06	105.469	45.445	262.544	49.898	11.346	5.368	1.281	0.915	16.897	2.745	10.675	24.949	25.986	50.142	30.073	41.48	4.575	3.721	8.418	8.113	5.551	2.623	1.037	11.468
10269	2.9	89.75	64.2	33.55	58.75	177	892.75	294.2	1324.75	941.5	15.6	17.35	120.35	174.4	67.85	335.55	496.45	389.2	1983	2319.4	16	32.65	110.85	8.05	241.25	151.45	54.95	291.1	60.45	12.4	6.6	2.5	4.8	7.3	2.65	6.1	20.65	26.1	51	39.7	65.95	7.95	7.05	4.2	7.05	16.9	5.55	5.3	34.75
18396	2.45	302.2	54	24.95	53.5	160.1	704.65	336.2	1261.45	406.3	10.85	14.6	39.1	919.15	201.3	890.8	373.8	166.95	1259.35	302.75	17.8	8.7	29.8	16.35	86.9	1288.3	166	314.55	62	16.4	7.2	3.15	1.5	13.4	2.05	10.9	34.35	120.1	83.2	107.8	38.9	5.85	4.1	6.6	4.45	3.95	3.5	1.1	7.7
13265	2.45	302.2	54	24.95	53.5	160.1	704.65	336.2	1261.45	406.3	10.85	14.6	39.1	919.15	201.3	890.8	373.8	166.95	1259.35	302.75	17.8	8.7	29.8	16.35	86.9	1288.3	166	314.55	62	16.4	7.2	3.15	1.5	13.4	2.05	10.9	34.35	120.1	83.2	107.8	38.9	5.85	4.1	6.6	4.45	3.95	3.5	1.1	7.7
17903	2.45	61.6	28.35	23.35	55.65	162.15	552.25	347.95	1272.4	306.45	11.35	17.4	9.75	802.4	159.15	683.05	296.9	128.5	1146.85	146.8	16.15	6.35	15	15.15	76.9	1271.65	143.15	184.45	62.45	15.75	4.1	1	0.5	13.7	1.8	6.95	34.05	136.5	82.45	95.65	37	5.05	4.5	2.35	2.35	2.65	1.55	0.7	10.15
13876	2.7	92.25	79.95	35	48.2	144.95	1128.7	310.5	1246.4	1254.05	11.9	16.8	348.1	47.65	44	278.95	277.9	530.55	3158.05	3795.35	20.05	39.65	231.15	6.25	248.5	31.8	14.15	75.55	20.3	10.2	6.25	2.95	9.2	7.5	1.1	2.7	9.7	9.2	16.65	11.05	36.6	3.5	3.45	2.15	11.5	49.7	8.15	3	6.3
13644	2.5	79.5	70.05	33.1	43.15	146.05	1053.7	302.1	1196.45	1035.95	9.3	15	229.9	50.5	36.95	223.25	279.2	404.55	2623	2792.75	15.45	33.3	177.45	6.6	241.1	38.7	14.15	66.85	17.4	5.85	3.65	1.6	7.45	6.65	1.05	2.1	8.4	9.55	18.15	11.05	28.6	2.55	4.1	2.45	6.5	19.4	4.95	0.75	4.55
10778	2.35	43.75	17.8	34.05	58.15	208.15	451.7	329.35	1268.6	307.65	5.95	18.9	2.8	363.55	210.45	1175.05	368.45	212.75	1073.55	279.75	16.65	5.3	10	26.85	1098.45	291.5	77.3	378.35	75.3	14.1	2.15	2.3	0.75	11.7	2.25	9.9	26.7	35	56.2	59.05	44.15	4.4	1.5	3.3	4.9	3.3	3.85	0.1	18.55
18555	2.45	91.25	28.9	30.2	50.95	189.85	478.55	329.5	1250.1	277	7.6	18.45	10.65	125.2	152	873.35	288.5	170.4	1065.1	123	14.7	5.1	14.65	17	479	77.15	34.75	221.4	45.1	16.2	2.65	1.1	0.25	12.25	1.55	6.35	16.1	19	34.55	25.35	36	3.55	2.1	4.5	4.4	2.9	2.3	0.3	9
10056	2.45	177.3	54.1	17.3	51.8	174.15	682.7	343.5	1269.15	397.2	10.05	14.4	36.3	746.35	164.05	791.15	380.35	164.55	1253.75	297.05	17.9	6.3	26.3	15.6	90.95	921.45	121.45	255.65	61.85	8.65	6.65	2.1	1.95	14.6	1.85	9.15	29.15	90.15	67.05	84.65	33.8	6.9	5.4	6.8	4.15	2.35	3.45	1.5	11.2
17230	2.55	92.1	46.05	21.9	42.05	149.1	748.45	295	1230.3	709.45	8.95	14.15	99.75	60.35	46.2	263.6	433.15	259.9	2151.25	1590.9	12	19.65	85.6	6.5	176.5	43.65	17.6	84.95	34.65	10.3	6.45	1.55	4.65	7.65	1.75	3.2	10.7	11.85	25.65	16.7	33.05	3	2.2	2.25	3.95	12.4	3.65	1.55	24.7
12310	2.4	105.55	39.85	32.4	53.75	163.05	554.1	343.35	1354.55	425.75	6.6	17.65	66.55	329.6	255.45	795.1	358.25	220.85	1511.05	491.9	16.25	30.85	169.15	20.55	328.8	509.8	86.65	245.7	82.45	137	8.85	2.15	0.7	12.4	1.5	8.45	24.3	57.45	50.75	55.8	38.95	2.95	2.15	21.9	52.35	5.9	8.85	0.95	9.1
19466	2.45	63.95	46.3	25.55	48.75	174.4	590.25	337.35	1297.4	293.95	9.95	17.9	28.55	94.75	108.55	535.8	273.4	118.8	1118.95	185.05	17.25	8.75	26.7	10.35	135.45	107.6	27	101.25	46.55	17.15	6.3	2.75	2.05	13.25	3.5	8.4	21.05	29.3	59.75	41	70.3	9.2	4.95	2.45	2.65	5.8	3.75	1.4	14.15
12267	2.6	59.25	43.4	25.05	56.35	193.25	696.8	365.3	1309.55	741.65	7.85	16.15	46	1256.4	238.5	1061.75	527.05	473.35	2093	1790.55	24.85	18.1	96	22.4	133.8	2083.4	242.75	392.2	110.25	12.65	4.35	2.35	4.6	14.55	2.4	12.4	55.4	205.95	117.35	152.8	49.05	6	3.05	4.8	4.15	4.6	3.35	1.15	8.7
14805	2.4	68.5	24.4	13.1	38.2	143	627.3	277.05	1129.65	352.3	8.45	14.55	20.75	33.55	31.2	196.35	187.75	61.95	1480.9	148.75	9.5	4.8	9.7	3.65	224.65	24	13.75	52.2	18.2	4.6	3.75	0.85	0.95	6.05	2.85	3.4	8.8	9.25	15.8	14.35	36.85	2.65	2.15	1.35	2.7	9.55	1.75	1.95	7.9
10164	2.5	143.95	61.6	29.75	40.95	141	974.2	286.65	1154.25	410.15	8.75	13.3	60.85	208	51.25	242.1	329.25	85.9	1343.5	255.4	9.3	10.1	21.2	7.1	123.25	242.4	47.25	103	32.8	8.4	4.25	0.95	1.35	6.8	2.6	4.9	18.7	30.95	33.3	33.45	48.25	3.9	3.7	1.15	3.85	13.6	5.35	1.25	10.05
12649	2.95	123.85	48.9	52.5	58.55	178.1	743.7	287.8	1279.4	642.25	11.75	18.8	44.25	85.5	54.7	309.6	359.3	241.05	1348.35	1260.85	12.5	29.2	51.1	7.4	312.95	44.65	24.85	157.65	53.7	8.75	4.45	1.6	1.95	7.3	1.1	2.8	11.55	11.9	32.05	16.55	42.7	6.25	5.2	3.55	2.8	7.2	3.9	2.05	14
11211	2.3	90.75	31.35	13.7	36.3	129.35	688.4	297.45	1234.65	1020.15	28.2	14.65	182.65	209.25	60.95	418.6	335.2	486.05	3112.85	3186.9	20.6	23.65	141.1	5.25	399.55	218.3	57.8	251.85	757.75	119.1	73.2	10	10.4	6.35	2	5.6	15.4	30.05	37.55	97.05	806.55	66.3	10.4	20.85	4.5	16.45	1.1	2.45	13.55
18847	2.25	83	54.25	23.9	60.5	172.5	1164.65	362.8	1320.8	551.5	10.05	17.05	59.2	1820.3	265.75	991.7	515.05	367.2	1736.55	1168.75	21.45	15.5	73.85	24.25	105.25	3275.2	352.35	361.2	144.3	15.55	7.9	3.15	5.4	22.4	2.75	16.05	77.95	321.4	151.2	213.7	54.05	7.65	3.4	3.1	4.05	3.65	3.65	1.75	12.4
14509	2.4	49.5	44.8	23.15	57.25	186.15	1195.3	357.6	1303.95	571.8	8.8	15.3	45.6	1471.9	234.9	923.35	519.5	356.8	1766.75	1224.2	22.3	17.05	77.7	18.45	95.55	2515.45	282.55	332.95	126.95	21.15	6.8	2.1	3.95	25.65	2.65	11.65	62.4	252	127.05	182	45.3	5.8	2.75	3.45	4	3.8	3.15	0.95	10.3
18318	2.25	116.9	54	42.25	38	141.45	767.25	247.15	1026.5	437.05	11.75	13.6	49.5	48.55	45	177.95	321.25	117.25	713.05	349.45	10.25	22.35	39.05	5.9	253.9	47.35	14.3	59.55	17.55	20.7	5	1.45	1.25	6.15	1	2.65	7.75	9.95	16.95	11.9	24.5	2.65	4.3	2.9	11.15	29.2	3.95	2.75	5.35
14927	2.4	52.3	40.75	22.9	56.3	166.75	678.05	344.55	1267.3	367.45	13.35	15.9	34.35	1183.1	218.65	831.8	370.95	175.75	1364.95	379.7	17.95	11.65	56.1	18.25	98.85	1800.9	213.4	294.8	87.3	34.85	7.65	3.1	1.85	14.4	2.8	11.55	43.9	177.85	110.8	140.1	50.2	5.85	2.25	5.75	4.35	6.75	4.15	1.55	9.7
15045	2.45	82.5	23.3	17.5	40.8	133.8	640.7	278.4	1151.7	529.9	11.25	14.5	24.25	1308.45	53.05	237.15	238.6	71.75	1499.7	181.8	11.8	5.45	15.4	5.1	223.95	308.15	61.5	208.65	2093.9	64.05	11.2	3.85	20.1	6.35	2.9	5.8	17.15	36.15	37.95	44.75	184.75	476.5	161.6	14.05	3.8	10.15	1.75	2.8	20.45
19543	2.65	67.55	51.2	12	57.45	150.3	793.95	277.55	1241.1	454.95	8.85	19.05	45.1	118.05	52.8	316.1	318.5	140.9	1272.9	577.6	30.5	19.25	23.55	7.85	193.35	126.8	33.8	127.8	33.25	5.35	4.95	1.3	1.6	6.45	1.65	4.55	14.05	24	40.05	28.85	50.05	4.85	5.25	4.65	8.8	7.95	0.025	2.15	12.75
15787	2.3	155	31.4	18.2	35.1	126.1	677.85	279.2	1129.85	458.65	11.8	14.4	69.7	40.75	41.55	215.35	285.55	129.2	1769.7	635.7	13.6	9.2	39.6	4.75	271.65	27	16.65	66.8	33.6	14.75	5.2	1	2.25	6.15	3	3.95	11.4	12.25	21.25	26.3	50.45	3.95	3.4	3	2.55	13.3	2.15	1.5	9.2
13226	2.4	88.5	28.15	19.6	39.85	151.95	725	286.45	1141.1	496.6	9.85	15.85	65.85	48.7	54.7	253	279.3	327.8	1934.9	1259	22.05	12.85	58.45	4.7	398.95	21.8	16.2	80.15	234.45	52.9	17.8	2.35	9.05	6.15	2.85	4.25	10.4	8.8	18.15	31.6	164.6	9.55	4.3	5.8	3.35	11.15	1.9	1.75	7.65
12762	2.65	62.9	49.1	29.25	47.25	156.4	903.35	285.35	1158.05	440.9	7.9	14.85	39.35	129.2	48.4	235	270	111.05	1214.1	346.2	9.25	11.45	23.75	8	191.25	144.1	30.8	104.85	32.3	7.6	4.6	1.25	1.6	8.15	1.1	2.5	9.75	21.3	27.45	19.45	37.5	3.45	3.65	2.25	6	14.8	5.7	1.25	5.05
16238	2.5	102	55.45	32.65	44.4	152.45	861.75	328.4	1314.95	1643.65	11.8	14.6	277.9	206.55	56.45	349.4	369.65	766.55	4359.6	5802.55	33.8	53.5	284.8	6.55	126.4	289.95	54.8	112.45	48.35	9.3	4.75	3.5	10.8	7.3	1.6	4.55	17.15	33.65	34.35	39.7	52.35	5.4	3.85	4.55	3.3	13	4.45	1.5	9.6
11297	2.4	90.9	44.3	14.75	37.85	125.05	747.35	315.6	1277.2	1488.8	15.75	14.2	349.9	248	60.95	376.55	364.5	686.4	4152.15	5086.8	29.35	40.8	227.55	5.8	332.1	354.25	74.2	227.8	533.15	55.75	31.2	6.4	10.2	6.55	1.85	6	18.45	40.2	43.8	70	355.95	39.1	8.35	9.45	4.05	10.4	2.55	2.35	17.2
16694	2.95	71.55	54.9	0.65	57.35	156.5	775.1	288.15	1276.55	724.95	8.5	19.05	88.5	238.15	61.1	330.85	412.45	284.15	1914.2	1685.45	31.85	23.6	68.15	7.55	115.75	276.95	59.4	117.6	45.7	4.5	4.15	1.6	3.55	5.4	1.4	5.3	18	33.3	39.25	40.85	57.95	3.4	2.25	3.7	2.35	8.3	0.7	1.4	11.45
16695	2.806	83.875	31.659	34.648	67.588	222.772	583.648	410.835	1655.66	406.748	8.601	22.997	19.459	308.66	197.579	951.844	429.623	239.547	1880.87	427.183	18.666	11.468	55.083	25.742	366.427	437.553	82.716	264.252	73.81	60.024	5.246	2.989	0.671	15.616	2.623	10.431	24.705	59.414	57.584	56.303	48.373	4.27	2.928	15.067	28.365	5.734	3.965	0.732	11.102
15215	2.25	82.25	31.35	28.65	50.75	172.2	498.95	326.9	1321.4	366.85	6.9	17.65	12.2	169.25	149.6	821.4	332.35	229.65	1463.75	455.05	15.9	8.4	29.05	18.85	510.1	133.5	47.35	232.05	53.7	21.1	2.75	2.1	1.35	13.25	1.65	8	16.1	26.6	48.95	29.65	68.5	5.95	3.25	5.6	7.8	3.85	2.15	1.3	9.5
12547	2.4	59.2	42.55	23.5	52.75	183.3	697.5	353.1	1255.35	564.55	7.75	16.05	49.1	1258.8	232.15	893.8	433.75	281.25	1575	949.6	19.25	16.85	94	18.7	81.8	1937.9	228.8	324.55	84.75	40.85	6.7	2.2	2.95	14.65	1.4	10.75	47.1	198	111.05	154.55	43	4.75	2.1	4.4	4.05	5.9	4.05	1.05	10.45
14888	2.65	121.35	30.9	20.75	41.4	166.85	671.6	306.7	1235.6	1210.15	15.7	13.85	114.05	46.25	40.8	291.35	299.45	544.45	3450.65	3760.3	29.6	31.1	153.55	5.2	199.25	26.7	14.35	82.5	34.8	10.8	7.75	4.3	5.75	7.4	1.6	3.4	9.6	10.25	19.7	17.35	67.15	5.05	3.75	6.7	2.2	8	1.25	1.65	9.05
10421	2.35	126.55	51.9	26.55	50.8	194.4	614.2	335.55	1264.4	377.15	6.65	17.7	38.85	134.7	139	777.3	300.75	205.35	1212.5	390.6	15.8	10.6	31.45	13.4	578.75	88.2	32.35	181.55	35.45	10.25	3.85	1.4	1.8	12.45	1.55	7.35	15.45	21.4	43.3	31.55	59.1	4.9	2.35	7.3	4.25	3.05	2.4	1	9.8
15803	2.2	99.8	33.75	16.9	35.3	121.85	728.9	273.45	1129.7	346.95	9.35	13.6	31.5	165.2	42.65	208.2	232.7	48.1	1507.75	113.7	9.85	3.3	6.5	5.15	158.75	232.3	50.35	81.25	40.6	6.85	6.9	1.7	1.2	5.9	2.8	4.65	16	31.15	32.2	40.75	62.7	5.2	3	2.65	3.6	12.35	2	1.85	12.6
10932	2.25	121.4	32.25	11.3	35.8	124.2	678.35	274.25	1118.9	343.05	10.6	13.55	30.7	64.05	38.45	221.6	220.45	65.15	1510.45	161.25	9.55	4.85	9.25	5.65	302.25	75.4	23	73.9	24.05	7.25	5.75	2.1	0.75	5.7	3.45	4.6	11.55	16.25	23.2	30.95	51.65	3.7	2.8	3.65	5.55	12.2	2.15	1.65	9.4
19701	2.7	144.2	71	25.45	52.6	141.8	975	284.1	1257.1	611.3	14.2	18.45	118.65	218.7	67	339.5	465.85	232.25	1490.7	1165.7	23.85	27.4	59.85	8.55	183.15	259.2	57.1	145	53.6	10.3	7.25	2.55	3.65	6.3	1.35	6.1	21.7	35.4	49.5	46.1	65.6	8.05	5.35	2.65	2.8	10.75	3.3	1.85	21.8
15620	2.8	78.6	66.7	21	58.2	144.8	934.25	287.25	1234.45	697.1	13.45	16.9	128.05	225.9	62.65	417.7	564.5	668.95	1928.95	2769.25	28.7	25.25	73.25	7.95	337.6	229.3	54.5	194.45	579.1	77.5	45.25	6.45	20.4	5.5	1.45	6.2	18.75	28.55	43.35	71.65	420.75	28.75	8	10.15	3	11.75	1.3	2.55	21.05
11387	2.65	60.9	23.85	23.45	43.65	167.95	680.7	283.9	1142.2	532.85	13.85	14.15	52.6	141.35	69.05	206.4	324.8	151.6	1468.45	729.25	12.35	15.75	80.85	5.3	152	162.7	37.2	84.3	55.75	44.95	8	3.3	1.9	6.65	2.9	4.6	15.2	22.75	26.75	32.2	74.4	5.45	4.5	3.9	3.05	10.35	3.65	2.85	15.3
16009	2.45	102.95	26.3	16.85	40.25	152.55	709.3	277.1	1101.25	388.35	9.35	12.8	22	39.6	31.8	186.5	254.1	73.35	1403.35	253.1	11	7.1	13.5	3.55	274.9	28.5	15.2	63.8	21.25	4.85	4.05	1.45	0.6	6.5	1.85	3.45	8.25	8.8	17.8	15.5	36.95	3.65	2.5	2.75	2.85	9.75	2.35	1.4	8.8
14314	2.4	149.7	41.65	20.45	39.5	135.05	969.35	280.35	1103.25	429.2	10.1	12.95	55.45	40.65	30.5	185.5	244.5	104.15	1534.6	425.1	10.75	7.95	23.3	5.2	251.5	28.55	14.15	59.45	20.7	5.75	4.3	1.3	1.8	8.65	1.65	3.2	8.85	9.15	17	13.35	33	3.5	3.9	2.25	4.25	14.05	3.05	1.05	6.6
19320	2.4	69.6	29.5	18.9	41.3	135.95	687.75	284.65	1146.15	576.65	8.35	12.55	68.2	38.45	32.2	217.05	220.1	184.7	1920.1	1123.1	11.05	10.7	52.8	3.6	295.25	25.6	13.7	66	26.5	6.45	4.6	1.7	2.25	7.55	2.55	3.85	9.7	9.85	16.5	14.3	45.95	4.15	3.3	2.5	4.15	11.25	2	1.8	8.35
16932	2.6	32.95	29.75	22.3	41.4	156.6	767.25	275.55	1067.3	368.6	8.75	13.55	21.45	34.45	33.1	171.7	221.1	61.6	1174	119.1	9.6	8.25	15.6	3.9	284.75	24.25	12.25	59.3	16.1	8.65	3.05	0.75	0.4	7.25	0.8	1.75	5	7.1	13.75	11.35	23.5	2.35	3.2	1.4	2.75	7.45	2.65	1.4	3.55
[truncated: 45 more columns]

## Sheet: Alveolar Data
Sample CODE	case-control	Smoke	M16	NH3	M19	M26	M27	M28	M29	M30	M31	Methanol	M33	M34	M37	ACN	M42	M43	M44	M50	M45	Ethanol	M47	M48	M49	M54	M55	M56	MEK	Acetone	n-Propanol	M60	M61	M62	M63	SO2	M66	M67	Isoprene	M69	M70	M71	M72	M73	M74	M75	M76	M77	Benzene
350067	0	0	2.9	111.25	20.7	23.2	75.35	107.1	452.9	322.05	331.35	310.9	9.15	20.85	23.15	184.45	192.15	982.35	6564.15	136.8	1454	0.1	18.95	5.35	22.85	15.6	645.5	183.25	70.8	486.55	77.55	15.05	6.95	5.8	2.1	12.4	2.6	27.5	105.3	28.85	32.2	37.25	37.7	4.05	4.65	6.85	6.35	8.15	7.05
350073	0	0	2.85	54.85	33.3	21.85	77.15	106.3	456.3	315.75	284.25	299.15	8.05	16.5	36.9	105.4	216.6	1221.25	10160.6	189	1527.6	0.3	21.1	5.2	20.45	13.55	749.55	55.95	61.2	567.15	78.35	12.3	8.2	6.95	3.55	10.4	3.15	34.85	144.35	17.6	25	25.4	32.1	3.95	5	5.4	5.3	13.05	4.1
350068	0	1	2.9	94.35	22.8	72.55	78.6	155	486.25	319.95	317.15	312.35	8.05	17.9	25.8	179.75	273.15	1172.75	7048.5	127.4	1490.7	0.2	21.1	4.8	20.15	33.6	578.55	86.8	67.65	642.9	83.3	11.75	9.95	3.6	2	11.55	22.1	84.15	291.8	40.1	56.75	66.25	33.8	4.4	7.3	7.1	6.1	10.7	18.1
350038	0	0	2.95	63.95	30.5	23.85	81.4	119.5	497.95	349.95	324.2	293.95	8.5	19.9	26.95	83.3	187.6	1090.15	7588.15	155.85	1514.35	0.2	21.15	4.65	12	13.1	488.4	45.95	53.65	510.25	70.2	8.05	7.25	4.4	3.15	12.6	3.1	40.75	161.05	17.45	21.65	15.45	25.25	2.75	2.2	6.25	2.95	9.15	5.25
350064	0	0	2.85	35.8	28.45	22.9	73	103.1	520.65	321.7	311.35	344.25	10.9	17.05	56.9	133.75	147.1	721.05	7503.6	158.25	1658.65	0.1	19	10.45	51.55	9.8	578.55	127.85	47.35	344.85	57.25	14.9	7.15	3.65	3.05	12.1	3.75	48.3	189.5	27.75	25.9	22.65	24.65	4.55	3.25	8	5.25	9.8	7.4
350039	0	1	3.45	61.15	42.7	24.8	86.85	99.3	526.75	344.35	329.75	295.45	9.45	19.8	37.55	129.9	206.7	1219.3	7286.35	203.35	1589.7	0.1	30.3	5.35	14.5	14.75	749.2	69.35	63.35	532.05	76.55	8.4	10.15	23	3	11.5	4.2	49.7	205	23.3	25.85	24.2	35.8	4.35	3.3	6.4	5.95	12	6.9
351006	1	0	2.745	57.462	69.906	30.5	60.146	217.16	536.983	397.598	1447.35	447.313	6.588	15.921	55.815	182.207	1130.03	5617.12	7183.66	477.264	2153.48	0.239413	21.35	14.091	51.911	23.119	953.186	122.061	230.214	2998.76	284.931	40.748	38.125	3.965	7.869	13.786	3.294	20.557	72.346	26.352	40.199	29.036	38.43	3.538	3.233	6.649	3.843	5.124	3.477
353117	1	0	17.995	105.103	57.828	24.461	57.462	177.998	539.484	395.036	1418.98	382.226	6.71	15.799	34.526	357.46	404.613	2116.46	7183.97	325.069	1896.12	0.240678	60.878	10.858	26.596	30.683	516.243	524.295	144.875	926.346	125.111	21.777	11.041	4.88	4.697	15.921	5.856	49.532	192.089	74.969	65.148	68.015	60.634	4.636	3.233	14.335	23.058	4.636	4.27
351537	1	1	2.05	176.55	110.7	30.4	49.8	165.9	545.8	320.7	1176.65	358.1	6.55	14.45	109.4	194.7	338.95	1821.2	5641.4	306.95	1574	0.239138	18.85	11.5	39.05	19.4	1052.95	113.4	79.95	727.65	74.5	17.45	20	3.45	4.65	12.3	6.9	61.45	220.35	29.45	39.6	26.5	37.85	3.55	1.9	8	7.45	5.75	6.2
351931	1	0	2.2	99.15	81.8	27.55	54.15	167.3	549.1	321.55	1071.5	311.4	5.45	13	63.05	381.6	353.2	1928.2	5368.75	303.4	1186.05	0.217634	16.8	8.25	23.15	28.85	1130.25	408.75	110.9	722.95	88.6	15.5	15.4	4.9	5.7	11.2	3	33.4	141.45	54.05	60.3	65.6	56.7	4.8	2.95	3.8	5.7	5.15	3.5
350220	0	1	2.684	66.734	67.527	67.283	58.194	201.91	563.335	398.391	1401.96	447.923	5.551	14.823	69.723	491.05	350.323	1665.3	7819.71	343.491	2026.97	0.272759	22.265	14.823	65.209	39.589	433.283	687.287	142.496	685.274	112.85	34.953	12.749	5.856	6.283	14.457	12.078	93.635	340.685	93.574	79.971	75.579	58.255	4.819	4.514	16.714	41.663	5.49	10.736
351058	1	0	2.562	181.597	79.849	34.831	55.998	200.446	574.864	400.892	1512.8	471.591	6.71	13.969	60.39	278.709	387.655	2207.83	6732.63	410.164	2082.91	0.212882	21.472	13.237	32.818	28.609	1875.32	170.495	116.632	904.569	115.351	18.727	12.078	5.185	5.673	14.396	4.392	38.674	151.951	35.441	55.876	46.482	60.329	4.636	3.233	6.161	8.357	3.355	5.795
352207	1	0	2.5	85.5	51.1	27.5	49.9	191.15	601.3	330.45	1170.95	315.4	6.6	14.65	32.6	299.65	492.55	2544.4	4127.85	260.8	1383.25	0.132603	19.1	7.75	16.3	24.9	220.65	252.1	139.05	1556.45	150.8	18.3	16.25	3.95	2.5	14.3	2.35	31.65	115.1	40.9	41.9	42.7	51.05	4.25	1.85	4.3	6.25	4.4	3.05
351932	1	0	2.3	166.05	84.85	17.95	49.35	156.35	617.4	331.6	1097.25	385.25	12.3	13.8	79.85	729.45	197.3	989.35	5316.9	180.3	1415.35	0.211319	18.55	7.1	26.95	14.95	172.2	749.15	114.35	389.1	72.3	12.5	15.1	4.75	4.05	11.35	3.1	28.75	109.1	57.5	56.5	79.6	39.6	6.55	5.15	14.65	5.6	6.05	5.45
358111	1	0	2.2	104.3	62	37.35	38.8	136.3	647.45	256.2	1096.35	591.85	20.55	10.1	82.15	190.8	377.95	1960.9	4246.45	310.05	1600.9	0.152031	19.3	23.55	62	9.25	1056.75	234.8	124.25	1338.3	132.45	32.45	35.8	7.25	5.75	5.45	3.9	34.8	141.35	31.55	32.7	33.65	65.55	10.15	12.3	6	3.8	9.75	2.9
350055	0	0	5.25	95.05	50.7	24.1	81.25	115.1	653.3	345.45	339.35	313	12.1	19.2	65.35	97.65	217.85	1167.75	5828.05	157.2	1595.9	0.1	28.2	6.25	27.65	10.6	643.25	51.1	55.35	543	81.55	13.1	14.25	9.2	3.35	11.65	3.2	35.45	143.95	19.15	26.45	16.55	23.1	4.35	5.9	10.05	5.05	14.5	6.55
350026	0	0	7.85	111.55	38.25	23.25	83.5	116.85	671.65	349.7	319.25	362.45	11.05	21.15	101.9	129.25	156.65	661.4	6880.1	127.25	1595.9	0.2	33	14	76.15	10.65	214.15	192.8	54.85	312.3	73.8	27.65	9.95	8.65	2.8	12.65	4.4	44.7	172	39.75	32.05	30.05	18.2	3.65	3.7	5	2.3	10.5	7.95
350071	0	0	8.25	64.95	51	20.95	74.55	109.1	687.8	317.2	304.2	269.2	12.25	19.35	58.3	74.8	179.15	917.3	7186.25	106.55	1566.5	0.272218	35.4	3.7	12.3	7.2	633.7	37.65	42.85	457.3	63.45	7.45	15.05	6.4	2.15	11.1	4.45	59.15	240.85	20.65	17.55	14.4	19.55	3.7	4.3	7.65	5.1	16.25	6
350025	0	0	10.85	128.75	45.6	24.15	81.95	119.05	697.7	344.5	331.9	305.1	11.2	22.25	74.5	113.25	114.8	538.65	5902.75	108.1	1538.9	0.193599	40.5	8.45	40.45	9.15	211.75	190.1	46.75	221.2	60.85	14.1	7.2	5.9	1.95	12.85	1.75	27.75	106.75	37.6	26.1	28.7	16.3	4.05	3.25	4.05	3.35	8	6.9
352742	1	0	3.95	61	49.15	16.55	36.8	114	706.85	269.35	996	362.05	11.25	11.2	64.5	46.05	203	1095.1	5335.95	175.6	1937.9	0.202607	18.65	6.35	16.7	4.4	684.15	37.1	57.35	692.8	85.75	20.65	29.55	4.75	2.9	5.2	2.2	22.5	78.4	14.3	19.95	15.4	52.25	4.45	5.85	2.1	3.8	12.8	2.3
350072	0	0	2.7	51.35	83.45	24.6	72.75	109.9	710.15	321.15	320.35	406.1	15.9	20.75	124.15	232.75	175.65	982.25	8330.45	207.5	1700.75	0.1	24.8	7.65	34.95	14.75	636.35	266	76.75	413.55	73.8	10	12.8	7.25	3.7	10.6	1.5	15.65	57.85	35.3	32.35	34.4	34.35	4.9	7.45	16	8.2	15.35	7.65
350052	0	1	7.8	96.65	62.6	21.05	80	116.45	746	345.55	343.95	327	15.35	22.6	79.1	253.5	216.45	1164.55	6977.95	161.85	1657.95	0.3	33.55	5.65	18.5	15.45	750.6	307.45	92.55	561.6	83.8	9.55	17	5.05	2.25	13	2.5	28.95	127.45	46.65	41.05	37.6	37.1	3.8	6	12.2	8.25	12.1	7.75
353051	1	0	2.15	90.25	75.35	24.85	34.7	121.1	750	244.65	917.15	366.05	13.95	11.8	70	74.95	113.7	565.3	4596.55	165.25	967.5	0.183292	14.4	14.95	19.7	5.55	613	140.65	40.85	348.95	45.8	26.1	17.35	2.05	3.65	4.75	1.45	14.95	59.2	20	42.1	20.55	46.8	21	60.4	7.65	7.7	12.3	4.15
350065	0	0	4.05	33.6	67.7	21.95	73.25	107.15	755.2	314.5	293.85	292.45	14.6	15.1	123.4	218.4	221.55	1081	9187.4	144.7	1635.45	0.2	25.6	7.8	36.5	12.7	855.15	290.25	85.95	564	85.7	16.85	23.5	6.85	4.05	11.65	5.45	71.5	294.2	49.7	38.45	36.25	33.55	6.45	12.65	10.25	9.75	24.05	7.3
350043	0	1	2.95	64.9	124.45	27.5	79.95	117.3	765.65	341.9	347.45	321.65	15.8	23.9	155.55	103.45	200.15	1252.4	7747.75	259	1690.15	0.1	24.75	7.6	29.95	13.9	575.65	60.9	44.95	403.7	68.65	11.8	14.55	4.3	3.9	10.7	4.15	19.1	59.8	15.2	30	20.2	27	3.85	7.5	15.95	5.75	8.85	8.05
350042	0	1	11.75	65.5	197.85	21.2	80.6	119.05	766.45	347.3	339.5	336.1	16.95	24.95	197.55	108.9	369.35	2697.8	7917.3	569.1	1665.85	0.1	44.95	6.7	24.7	16.8	697.6	64.1	79.5	768.45	100.45	13.35	18.45	15.8	8.65	11.75	3.9	29.95	127.1	18.55	24.5	26.8	37.65	4.95	6.8	21.25	7.05	8.25	4.65
351641	1	0	1.95	119.85	83.55	30.35	34.75	112	769.45	242.55	895.3	383.65	12.3	10.9	91.35	140.5	177.75	891.2	6227.6	185	1098.2	0.270352	13.2	11.8	22.5	6.4	209.95	208.65	76.1	582.05	62.45	22.9	29.35	4.3	2.55	4.55	5.45	71.25	264.8	35.85	28.8	37.8	50.45	8.75	14.65	3.5	3.85	15	3.35
352534	1	0	8.4	114.3	68.4	22.45	42.6	140.6	769.45	288.65	1076.25	544.1	20.75	12.5	116.95	220.6	116.1	606.5	5618.1	284.6	2031.3	0.186555	30	15.6	62.4	7.6	169.05	287.5	69.85	371.15	64.4	12.05	14.25	4.75	4	6	2.45	21.95	85.7	39.05	42.65	35.95	61.1	6.1	5.35	5.45	3.4	15.05	5.7
352809	1	0	2.4	59.05	46.7	19.3	42.8	126.8	769.8	282.85	1020.1	560.7	9.5	11.9	94.65	43.4	123.8	683.45	3850.1	251.75	2013.8	0.127538	15.95	14.95	66.3	4.25	230.1	27.95	36.15	409.85	57.45	12.25	13.1	3.25	4.1	5.5	2.85	19	72.05	11.6	21.1	17	36.95	3.65	3.65	2.2	2.3	11.65	2.1
350074	0	0	2.45	79.05	67.15	23.05	74.25	105.55	770.6	311.5	269.8	259.05	13.25	14.75	99.8	106.6	145.45	737.5	10345.4	118.9	1672.3	0.461889	22.7	5.95	21.6	10.15	718.15	96.65	44.25	353.5	64.9	11	17.15	5.8	3.35	10.2	5.3	62.65	266.3	28.65	25.2	20.85	27.75	5.65	5.3	9.8	6.85	16.45	6.9
305004	0	1	2.8	40.8	69.3	28.7	91.35	120.85	791.15	345.65	309.9	349.75	11.55	19.15	114.5	1839.85	346.15	1383.9	8794.35	290.7	1581.85	0.301808	25.95	16.8	77.55	28.9	610.15	2763.35	403.55	663.9	163.35	28.9	13	11.4	5.6	11.05	2.95	26	123.9	291.65	131.05	186.85	63.8	9.1	5.2	7.65	6.5	6.85	11.05
351946	1	0	5.185	141.886	184.281	34.038	58.377	202.947	792.817	392.596	1386.22	375.455	8.54	16.775	168.909	327.753	504.714	2655.94	5851.79	309.209	1835.12	0.200529	30.927	9.699	27.145	24.095	1557.09	230.458	127.856	1147.47	112.24	24.827	45.018	4.88	5.551	14.457	5.002	47.397	166.225	39.772	55.815	43.188	41.297	5.917	1.952	7.503	6.832	9.028	7.015
352328	1	0	2.2	105.55	55.8	15.65	37.8	115.25	801	274.9	998.45	350.6	11.55	12.95	61.5	100.5	137.05	722.55	4378.75	150.55	1782.45	0.157527	13.45	6.65	16.6	4.85	482.6	136.7	52.7	446.65	57.6	17.45	18.2	3.1	2.3	5.5	3.15	23.15	88.5	24.4	24.7	24.75	45.95	6.75	11.8	5.1	9.65	16.35	2.7
350676	1	1	2	96.15	64.15	16.7	32.15	120.6	801.25	266.45	1013	333.2	15.05	11.15	73.3	153.9	131.55	691.25	4890.75	146.75	1937.2	0.203462	14	5	8.2	5.8	371.05	207.65	65.05	419.95	101.7	26.95	35.7	3.1	2.15	5.9	6.65	37.15	142.15	34.45	29.6	40.8	126.8	9	6.6	4.95	2.85	13.65	3.2
350022	0	1	3.15	128.5	57.25	25.55	76.8	104.95	803.7	336.6	310.65	294.4	11.55	21.3	80.75	127.2	110.8	519.5	7612	89.6	1579	0.1	27.75	6	24.45	8.75	181.35	217	51.45	239.45	56.5	9.3	10.65	9.2	2.2	11.85	4.8	72.9	292	47.6	27.85	28.75	18.1	2.2	3.6	6.05	2.1	6.8	7.35
352406	1	0	2.7	136.85	82.4	49.7	54.6	154.45	804.05	267.8	1073.85	467.35	19.45	13.9	97.7	97.85	203.95	1130.15	9346.45	307.45	1356.75	0.271357	17.4	25.2	36.3	9.85	376.55	49.85	63	737.2	82.65	14.8	21.9	4.7	3.55	5.5	3.55	42.7	155.5	21.3	33.75	21.5	49.5	5.95	4.7	5.5	2.85	9	8.2
350056	0	0	9.85	100.7	76.6	21.1	79.9	118.2	804.3	344.45	340.9	391.05	14.15	22.6	129.25	251.55	219.45	1143.4	7226.35	196.9	1799.7	0.2	40.15	10	44.5	19.15	867.05	315.9	93.15	559.6	93.7	11.65	18.85	7.2	4.55	14.15	3.55	41.6	150.95	46.55	42.1	45.9	41.35	4.8	5.65	12.3	7.9	13.7	6
352257	1	0	17.05	78.55	127.9	26.35	47.4	169	805.65	328.8	1008.8	407.8	7.3	11.7	213.45	866.15	387.35	1766.4	5626.8	238.3	1452.45	0.257276	69.85	13.5	65.25	15.35	121.75	1432.35	194.5	845.4	114.3	19.65	50.4	4.65	6.6	11.5	3.25	35.05	142.55	133.55	90.2	109.45	40.5	5.75	4.25	7.8	6.55	8.15	6.6
350021	0	0	2.85	172.05	50.8	24.6	77.65	110.7	807.4	338.9	307.05	279.1	12.35	21	87.95	114.95	229.25	1065.2	7386.1	98.25	1553.7	0.2	26.2	7.35	32.5	9	198.25	192.85	71.55	600.4	89.1	14.6	24.4	8.35	2.05	12.65	3.25	29.8	117.65	39.9	27.5	26.65	18.2	3.4	2.75	5.15	2.4	7	6.8
310774	0	0	13.8625	69.0807	135.86	71.5232	46.031	208.727	811.822	396.053	1450.33	708.121	11.6315	16.57	75.5989	92.8817	282.755	1432.66	4415.1	314.701	1552.67	0.1	46.1771	24.8112	41.9755	15.9599	132.503	64.4736	76.3737	831.989	84.848	13.8036	21.4117	9.10548	5.04988	9.14131	4.80369	55.4058	213.266	31.1463	42.066	18.174	57.9385	10.4667	10.0675	6.22845	4.41524	12.4612	7.40702
352629	1	0	8.65	84.5	60.75	16.1	38.9	122.9	816.2	273.05	972.55	376.05	39.2	11.95	72.4	145.85	160.25	867.5	6722.75	200.4	1785.8	0.254202	31.05	6.8	20.95	3.9	301.15	166.05	65.9	538.9	91.6	21	35.45	8.8	3	6.9	5	47.3	181.35	29.7	29.2	33.75	92.75	9.2	9.1	5.45	4.15	14.75	3.65
350841	1	0	7.1625	131.381	111.11	57.8732	58.131	180.827	817.172	382.003	1368.88	938.571	12.9315	17.17	186.499	113.532	244.005	1244.26	6508.2	425.101	1963.72	0.26238	36.2271	28.1112	99.1755	13.4599	318.402	90.5736	74.3737	687.339	65.698	21.1036	27.0617	9.85548	7.44988	9.34131	3.35369	38.7058	149.116	26.6463	39.316	23.024	65.1885	7.01667	8.3675	5.02845	4.91524	15.5612	7.90702
350066	0	0	2.65	98.6	67.95	24.5	70.45	97.05	821.9	319.75	304.4	335.55	15.9	19.45	141.3	209.35	164.7	738.65	7492.8	120.55	1644.6	0.1	23.65	7.9	42.2	11.35	817.7	231.95	62.4	342.5	68.45	19.25	18.9	5.3	4.35	10.6	2.55	21.55	84.5	30.75	29.6	31.8	28.3	4.85	6.5	9.6	6.75	12	8.1
351479	1	0	3.1	101.45	68.2	11.05	32.9	108.2	823.75	268.75	1092.85	405.35	12.35	12.25	106.4	60.5	74.05	427.25	4772.75	157.3	1965.8	0.192696	16.9	6.1	13.6	5.65	807.3	69.75	30.5	187.15	46.4	20.9	19.35	2.5	2.95	5.15	5.55	19.8	68.75	15.9	23.4	22.45	75.4	10.7	19.1	4.1	4.45	12.3	2.45
351731	1	0	2.1	331.55	112.3	27.8	47	162.55	824.45	324.25	1000.5	315.3	14.45	10.3	93.55	781.55	268.15	1208.9	5613.05	96.85	1366.65	0.2589	24.25	4	8.1	9.2	99.4	1026	156.1	547.05	82.85	13.65	40.15	8.1	4.3	12.6	4.9	55.9	237	96.3	65.75	101.6	31.3	6.2	4.8	7.5	5.1	9.5	7.9
351250	1	0	2.1	87.35	63.8	12.45	35.5	97.55	844.75	278.9	1031.35	627.4	42.3	12.1	224.35	186.8	70.65	402.4	4503.55	315.1	2342.55	0.173568	19.35	14.35	62.4	5.15	288	282.65	63.5	193.65	106.45	19.95	19.4	6.85	8.4	4.5	4.15	25.6	97.1	38.85	38.05	44.85	88.35	9.7	8.35	5.25	4.8	16.4	3.25
352210	1	1	2.2	101.6	94.2	36.6	35.4	116.55	844.9	242.7	855.7	429.15	17.25	9.1	105.55	182.65	398.05	2018.7	6626.8	255.25	1119.25	0.295602	14.1	18.75	38.35	7.1	250.65	225.65	130.45	1445.7	116.05	27.75	64.3	4.65	4.8	4.55	4.95	64.1	258.2	35.45	28.9	27.85	43.65	5	7.1	3.85	4	13.9	3.7
350060	0	1	10.35	19.45	75.05	19.3	70.8	103.1	848.3	308.5	284.4	284	16.4	16.25	118.1	172.6	214.1	1042.65	8225.5	129.8	1643.95	0.1	40.75	6	27.55	10.15	706.65	153.9	63.05	535.05	86.75	19.05	30.9	10.35	3.75	10.85	5.8	66.5	281.4	34.35	31	27.95	28.75	8.4	9.75	13.2	5.75	9.8	8.85
351211	1	1	7.75	116.9	69	16.05	32.95	107.8	853.35	274.35	1018.6	404.65	16.1	12.9	139.65	201.05	324.85	1752.9	4103.85	204.5	1939.9	0.164866	34.6	7.3	23.1	4.25	187.65	291.3	121.35	1177	153.6	27.45	79.35	6.3	3.95	6	3.05	22.1	81.3	36.1	34	41.35	84.6	7.45	6.1	6.2	3.45	13.6	2.9
252416	1	0	2.25	78.85	61.3	17.3	38.5	124.2	854.85	278.6	976.25	517.65	29	11.5	126	164.9	478.3	2623.9	6032.15	324.8	2012.1	0.220089	18.25	16.3	62.3	5.5	270.85	187.75	150.75	1886.7	323.55	54.15	90.95	9.7	5.25	7.15	3.8	26.95	101.4	28.95	28.4	46.55	204.6	18.4	9.1	6.15	4	17.15	4
350053	0	0	2.65	98.85	86.1	21.1	78.8	117.7	855.7	350.15	329.15	300.8	14.3	21.9	108	216.05	286.3	1492.2	7084	165.05	1670.65	0.1	22.9	5.05	16.95	18.7	655	254.5	103.2	801.15	104.1	12.6	34.05	7.4	2.9	13.65	2.95	37.7	146.05	36.8	38	42.9	39.65	6	7	13.7	11.1	16.5	7.95
353008	1	0	4.7	60.8	69.6	20.6	38.95	139.15	864	292.55	1045.75	774.95	13.05	11.4	229.4	114.85	151.4	787	6095.05	368.55	2323.4	0.232069	24.7	24	116.85	4.95	218.25	130.75	54.15	493.2	74	21.8	22.1	4.1	5.2	5.5	4	23.75	88.8	24.6	23.05	24.2	40.95	4.9	5.8	2.75	2.5	8.25	3.55
311879	0	0	2.8125	129.681	153.36	63.0732	45.331	196.777	867.022	395.253	1491.63	651.321	14.2315	15.02	111.599	202.832	212.705	1085.86	4087.8	264.401	1649.97	0.3	17.7271	22.0112	34.8755	17.8099	175.902	210.974	82.1237	534.039	94.648	15.5536	20.3117	4.90548	5.24988	8.99131	4.35369	40.7058	162.516	38.7963	51.916	33.924	74.6385	20.3167	13.4675	6.27845	5.06524	19.8612	8.70702
208453	0	0	3.0125	95.9807	144.06	66.4732	44.531	208.527	870.322	394.803	1500.88	688.921	12.3315	16.77	82.1989	99.2817	234.055	1177.36	3270.2	255.951	1430.42	0.2	18.5771	24.0612	37.4255	15.9599	122.152	74.4236	64.1237	639.339	85.948	13.6536	20.1617	7.65548	4.69988	8.59131	2.25369	19.9558	74.0656	25.6963	43.716	17.874	52.3885	14.5167	10.9175	4.02845	4.56524	14.7612	8.65702
311301	0	0	2.9125	105.231	161.36	74.0232	46.181	205.927	875.222	405.503	1539.78	757.671	14.3315	16.67	102.499	72.8817	226.355	1178.16	3735.05	255.301	1596.72	0.1	17.2771	25.0112	39.4755	15.4099	184.852	68.4236	69.7737	619.539	74.948	15.4536	19.3117	5.95548	4.64988	9.84131	1.70369	15.8058	65.1656	24.7963	44.966	21.124	52.8885	9.36667	12.3175	14.3785	5.91524	19.3112	9.40702
353094	1	0	2.65	67.5	89.15	4.45	49.25	120.85	877.3	272.3	1072.8	511.25	12.2	13.95	192.6	214.75	167.05	860.25	7833.3	274.35	1849.85	0.218415	18.05	15.55	51	7.1	225.9	267.65	84.6	527.25	75.2	17.2	27.05	2.05	3.55	3.1	2	3.8	16.7	31.65	51.6	44.35	58.55	4.1	3	3.15	3	11.3	0.35
351474	1	0	2.15	72.15	85.05	14.8	39	120.65	880.3	273.65	1033.55	439.8	14.7	11.15	80.9	52.55	204.65	1159.75	6022.9	179.75	1908.95	0.224011	13.55	7	10.25	5.8	422.5	52.6	56.8	737.1	66.2	16.7	42.35	3.65	2.1	5.1	6	39.15	149.5	20.8	27.1	20.6	46.35	5.4	10.4	1.25	4.35	16.75	4.65
351372	1	0	2.1	82.2	78.6	13.55	38.9	116.45	888.5	277.45	1024.25	467.45	11.15	10.9	140.65	64.65	109.4	584.5	5534.15	197	1959.65	0.209428	14.8	10.7	33.9	6.4	459.75	70.2	32.55	312.35	52.3	21.7	21.55	4.25	3.25	6.5	2.85	37.3	150.1	21	24.2	17.45	60.05	6.95	9.85	3.05	6.4	16.95	5.1
350070	0	1	2.6	67.05	63.4	24.4	74.5	110.7	889.8	316.9	292.35	303.65	15.85	18.35	86.05	200.7	182.65	883.65	7400.3	108.3	1657.35	0.2	26.4	4.35	13	11.05	648.85	235.55	67.6	461.1	80.05	11.5	29.95	12.3	2.9	10.95	4.55	55.05	233.2	37.9	33.3	33.1	30.25	7.9	8.1	12.65	7.15	19.55	8.65
314910	0	0	2.9125	201.131	175.11	64.1732	45.181	205.777	891.922	413.603	1548.38	928.821	15.1815	15.02	234.099	282.332	236.105	1120.41	5083.75	420.051	2322.97	0.1	24.5271	36.4612	111.725	18.3099	218.402	378.274	102.924	559.439	80.248	22.5036	23.0117	9.65548	6.94988	8.29131	4.70369	46.7558	188.266	60.3963	59.366	48.674	75.0385	12.4167	9.9175	5.47845	5.36524	20.8612	8.80702
351023	1	0	2.3	102.55	95.6	17.95	53.55	128.45	894.9	269.5	997.2	415.4	14	12.85	129.1	113.25	1189.35	6609.4	10084.6	418.6	1891.4	0.299186	22.35	16.3	28.8	8.2	305.7	109.95	295.55	4797.75	388.75	72	191.05	10.85	7.35	4.45	4.8	54.95	204.8	29.75	33.7	33.05	136.6	10.2	7.2	5.55	8.4	13.35	3.35
350054	0	0	2.8	125.1	86.05	19.45	78.85	110.7	902.55	344.1	322.65	340	15.6	17.5	106.45	251.45	202	1064.25	7380.4	146	1675.65	0.2	24.15	4.25	13.85	15.4	845.9	310.1	87.1	523.8	91	9.9	26.4	8.85	3	11.2	3.75	47.55	182.2	45.55	41.6	39.6	36.25	8	9.8	14.05	9.5	18.15	7.25
352421	1	0	11.3	33.35	82.25	58.05	54	142.75	903.75	259.15	989.85	509.75	27.2	12.35	122.5	70.95	246.35	1304.5	8714.5	307.45	1395.4	0.250525	36.3	26.4	54.35	7.65	335.9	46.3	72.45	874.7	88.5	18.1	30.3	6.95	3.95	5.75	5.7	50.9	202.6	21.15	32.7	22	58.55	5.95	6.1	5.45	3.2	9	8.2
350751	1	0	4.8125	154.131	131.26	59.3732	55.831	168.827	905.022	365.153	1304.93	666.371	14.7315	16.22	147.099	244.032	287.655	1453.66	7346.7	310.301	1635.17	0.303598	27.4271	21.7112	44.6755	13.7599	457.902	204.674	85.6737	820.789	78.898	26.6036	39.2117	8.20548	5.24988	9.14131	7.15369	67.2558	266.316	39.9963	45.116	29.974	60.3385	9.41667	16.6675	5.12845	7.01524	16.6112	8.15702
350029	0	0	3.25	459.6	61.75	21.45	79.5	99.75	906.75	338.75	319.9	289.6	10.6	21.8	90.8	112	155.55	755.35	6535.55	96.75	1545.35	0.2	25.8	5.05	22.75	8.75	236.6	199.15	56.8	386.15	67.7	11.9	19.05	6.55	1.8	12.3	3.5	37.65	160.1	38.3	25.15	29.05	19.15	5.35	6.85	5.35	3.6	10.05	9
350020	0	1	3.1	54	64	20.95	79.7	119.95	907.95	333	303.7	323.1	11.1	19.65	150.4	91.9	167.7	746.5	7528.2	116.3	1620	0.2	22.85	9.55	54.25	7.05	177.55	140.25	49.35	376.5	68.7	15.8	19.55	3.8	2.3	11	3.55	49.2	189.55	32.2	25.55	19.15	13.4	2.4	3.35	4.55	1.6	7.95	5.95
350051	0	0	2.65	139.9	83.85	29.3	81.05	119.5	910.1	349.8	328.95	342.95	18.4	20.3	134	172.35	143.5	732.3	7751.35	151.4	1810.9	0.1	24.25	7.85	35.85	14.4	754	156.25	54.25	335.45	63.3	10.15	19.75	5.05	4.5	13.45	9.15	79.1	324.4	35.6	33.3	29.15	27.9	7.8	8.45	12.6	7.45	18.3	12.05
206087	0	0	3.1125	130.081	164.86	77.3732	46.581	202.727	916.272	405.753	1523.43	798.471	24.5315	16.72	118.899	127.382	198.605	1020.11	4035	283.501	1702.82	0.186307	20.7271	27.7112	55.3755	15.1599	173.202	148.674	76.2237	504.739	76.298	19.9036	18.8617	8.45548	5.74988	9.44131	4.60369	53.2058	217.116	37.9963	50.216	30.824	88.9385	10.4167	13.5675	15.2285	5.31524	16.7112	9.90702
310968	0	0	2.7125	83.6307	172.86	60.8732	45.381	193.027	916.322	403.853	1484.83	685.971	15.8315	14.82	157.699	263.232	229.255	1153.36	5190.4	318.851	1998.12	0.2	19.5771	25.5112	54.5255	18.4099	264.203	347.474	100.374	577.989	95.698	18.6536	23.1117	5.15548	6.34988	8.74131	4.50369	32.7558	129.216	55.0463	66.766	47.674	77.5385	16.2167	16.3675	3.87845	6.46524	23.7612	10.257
352031	1	1	2.2	142.15	81.7	26.2	40.35	122.8	921.6	272.85	1024.7	430.15	10.45	10.95	98.35	54.75	110.75	611.7	6725.85	202.35	1850.25	0.238821	15.65	10.2	23.75	5.3	366.05	49.6	33.75	360	45.35	10.3	18.8	4.25	2.7	6.95	2.05	25.55	101.5	18.1	27.4	19.4	37.85	4.5	7.5	2.85	5.6	18.9	6.45
310244	0	0	2.8125	168.181	169.26	71.5232	43.381	205.627	925.472	404.403	1621.68	652.321	17.1815	16.62	126.649	175.232	192.255	956.06	2948.1	213.401	1710.22	0.1	19.0771	26.2112	30.4755	16.0099	241.753	178.374	68.0237	419.489	92.298	18.9536	18.7617	6.40548	4.44988	10.5913	2.65369	21.5558	81.4656	35.8963	60.866	34.124	70.2885	18.4667	13.5175	3.32845	6.21524	27.9112	16.257
207495	0	0	3.0625	84.7307	162.11	74.8732	45.831	207.127	931.072	405.903	1542.38	731.921	15.7815	19.37	97.4489	93.8317	284.805	1439.71	2906.8	251.201	1468.82	0.2	16.3771	24.3612	40.6755	15.9099	145.553	92.6236	91.7237	866.189	93.798	16.0536	26.6617	3.90548	5.44988	8.79131	1.90369	12.1058	51.8156	25.4963	45.366	22.374	61.1885	9.61667	11.4175	18.4785	7.01524	15.3612	9.50702
350281	0	0	2.05	99.75	80.6	14.8	36	104.35	933.15	268.65	974.9	431.15	40.7	11.75	175.75	66.15	100.1	522.85	7508.2	227.45	2108.85	0.303565	18	10.1	34.55	5.5	736.6	55.9	31	259.75	88.8	56.25	37.9	8.45	4.05	5.3	5.8	32.75	112.4	18.3	27.15	44	221.6	16.65	21.7	7.4	9	36.9	6.75
350057	0	0	2.85	92.05	81.7	20.7	76.85	111.6	934.7	345.65	333.05	342	20.75	23.95	134.2	185.2	177.7	887.9	7426.65	119.05	1773.45	0.2	29.7	4.45	23.2	11.25	696.5	221.8	69.2	445.5	75.2	13.75	29.55	12.65	4.9	12.25	3.8	41.35	157.9	35.45	36.45	30.7	29.25	7.05	10.3	13.5	8.3	17.3	8.65
352123	1	1	2.15	110.8	107.2	40.9	36.15	117.7	935.25	241.8	847.45	449	17.1	10.75	135.5	227.35	950.95	4933.4	6312.6	315.2	1121.95	0.286708	16.9	18.2	38.95	6.8	226.75	282.25	281.1	3733.95	241.3	51.75	188.3	11.5	5.35	4.1	4.5	42.2	163.8	34.4	32.5	35.45	50.15	4.75	4.5	4.25	3.65	14.2	5.55
314426	0	0	9.5125	78.4307	154.66	74.7732	45.531	203.827	937.472	390.753	1365.13	706.771	13.2315	14.92	113.149	86.4817	247.855	1263.46	5313.65	293.451	1741.67	0.2	37.3771	27.1612	55.7755	13.5599	134.452	80.1736	66.5237	691.639	59.148	14.0036	25.7117	9.95548	5.84988	8.99131	4.00369	40.9558	160.766	28.5463	36.316	18.174	49.0385	5.91667	6.6675	5.02845	5.81524	19.5112	8.00702
350063	0	0	2.4	42.6	75.6	21.85	71.25	102.3	937.7	321.35	298.2	387.05	19.5	18.35	165.3	149.55	161.9	801.9	7399.85	140.2	1777.9	0.1	28.6	8.85	47.85	9	810.65	168.45	56.65	395.3	71	11.45	29.45	13.55	4.15	11.25	2.85	32.4	141.25	31.45	29.5	25.65	30.85	5.9	9.35	10.7	4.65	11.8	9.6
311822	0	0	6.4125	88.8807	172.26	67.0232	44.081	191.627	937.872	394.703	1390.28	629.821	22.5315	13.67	122.549	223.882	289.505	1471.91	5723.25	287.001	2204.07	0.328148	28.6771	20.7612	38.1255	15.6099	247.852	271.174	106.824	833.189	100.548	20.0536	33.4617	6.05548	5.74988	10.1413	5.20369	66.3558	259.516	53.7963	59.416	37.074	66.1385	15.6167	13.9175	3.27845	6.31524	26.9112	14.257
312424	0	0	2.9125	143.531	202.61	70.2232	49.281	206.127	940.772	459.353	1707.33	3021.52	20.6815	18.12	621.149	92.7317	314.105	1710.61	4141.85	1256.65	5309.72	0.2	41.3771	105.111	522.826	19.7099	237.753	79.5736	98.5237	912.289	152.648	26.4036	27.8117	9.05548	26.1499	9.49131	3.00369	32.5058	133.116	32.8463	60.966	31.524	93.8885	13.4667	17.3675	38.0785	6.81524	18.6112	11.307
353071	1	0	3.7	127.5	89.45	25.5	38.65	123.9	941.1	275.4	1019.3	487.8	11.1	11.85	153.25	55.35	190.3	1059.3	6039.9	228.85	1966.3	0.22346	18.1	11.8	34.05	6.2	295.85	45.7	63.35	687.1	71.35	16.5	39.15	3.9	2.5	6.2	3.75	38.15	139.6	19.2	40.65	102.35	46.5	4.65	6.85	1.55	4.1	20.75	4.9
350643	1	0	2.3	113.2	93.6	21	40.45	128.5	942.85	272.3	955.55	455.95	12.4	10.45	135.6	99.05	701.7	3943	7589.35	315.05	1906.5	0.293541	16.2	10.4	34.15	6.2	448.55	118.75	182.15	2784.6	200.9	37.15	133.55	8.05	4.55	5.55	4.05	40.65	157.45	23.65	24.05	18.65	41.2	4.3	7	5.1	12.75	18.7	7.45
351623	1	1	12	134.85	96	12.6	51	129.65	942.95	269.5	988.75	423.9	12.95	12.4	128.25	183.1	449.65	2414.55	8447.95	322.35	1623.95	0.246679	36.8	16.15	29.05	9.1	283.55	196.6	141.55	1675.95	193.6	36.25	78	7.85	5.35	4.95	4.7	40.35	150.5	33.15	39.5	39	97.95	8.25	5.5	3.05	3.75	13	0.95
312987	0	0	4.0625	83.6307	93.1101	53.1732	75.631	168.327	944.472	423.353	1446.33	509.171	15.1815	21.72	128.749	225.082	266.455	1541.66	11617.7	358.501	2839.22	0.227586	25.2771	9.01119	13.7255	12.1099	294.052	408.924	119.674	762.039	102.698	22.8036	61.7117	4.25548	4.34988	8.39131	4.70369	32.1558	120.366	57.3463	54.316	52.674	60.1885	7.26667	6.6675	1.52845	3.01524	14.9112	9.40702
207465	0	0	9.3625	93.5807	161.86	72.6232	45.231	195.727	945.122	397.603	1440.23	739.521	17.2815	15.92	115.849	139.082	219.805	1095.76	4665.5	249.101	1555.07	0.2	33.6271	26.6612	49.7755	14.9599	152.702	184.174	84.4737	580.389	70.198	19.2036	21.0117	6.25548	4.54988	9.34131	4.30369	41.3558	171.366	36.6963	49.516	28.724	54.7885	7.76667	7.2175	5.97845	2.86524	16.9112	10.757
350048	0	0	3.55	69	115.5	23.85	85.8	126.5	946.2	359.45	332.55	412.05	11.9	20.8	194.3	1516.9	268.15	1145.4	7831.75	275.5	1867.45	0.1	27.4	12.1	63.4	21.05	262.6	2135.15	313.25	545.1	141	11.75	17.3	8.5	6.25	11.8	7.9	68.9	277.95	209.9	134.65	169.2	59	7.15	5.65	13.5	7.35	15.7	11.25
350036	0	0	3.05	80.35	96.95	25.7	83.8	110.25	946.4	350.55	317.2	332.45	12.8	20.2	141.3	1610.1	297.55	1217.05	8666.25	191.85	1743.6	0.321623	29.8	7.6	31.95	17.7	223.4	2222.95	339.5	678.65	137.25	12.75	24.1	14.7	4.55	11.75	3.75	43	184.75	220.05	137	166.95	57.95	6.05	4.75	10.4	7.8	17.3	10.35
351060	1	0	2.257	466.589	323.239	25.559	57.462	238.022	947.574	393.694	1353.04	432.368	10.065	15.799	385.642	318.176	1457.53	7562.72	6368.46	517.036	2020.69	0.231228	23.851	13.725	38.735	38.186	2193.19	201.117	320.86	3937.79	328.18	66.063	205.265	12.932	7.564	13.542	5.307	71.614	277.123	41.358	55.266	66.978	76.799	7.137	3.294	9.394	9.028	6.344	7.564
311775	0	0	7.2625	102.031	177.26	62.8732	45.331	190.477	949.672	404.353	1499.13	650.821	21.8815	15.72	148.999	311.132	285.005	1358.41	4848.5	281.001	2240.62	0.3	34.8771	24.3612	47.0255	18.6599	342.353	429.574	120.674	744.439	83.148	26.0536	31.2117	7.35548	5.24988	8.19131	6.80369	45.5558	168.866	61.5463	65.366	53.674	70.1885	10.1667	14.5675	2.62845	8.06524	32.4112	10.457
310817	0	0	28.4625	65.7307	157.71	64.4732	47.081	196.177	951.572	395.153	1398.63	752.671	12.3315	15.42	104.199	89.4817	273.655	1390.46	3833.85	317.001	1542.87	0.1	76.0271	23.8612	45.2255	16.8599	160.452	57.9736	73.7737	779.589	94.098	18.9036	24.8117	6.60548	6.09988	8.69131	4.25369	42.2058	162.216	29.5963	43.866	20.474	61.3385	15.2667	19.0675	6.67845	5.26524	17.7612	7.75702
208224	0	0	3.1125	125.931	172.41	71.9232	46.031	204.927	951.622	407.153	1564.53	786.321	17.0315	17.17	129.049	89.2317	165.655	861.31	2879.3	264.401	1700.47	0.2	19.1771	27.6112	54.1755	17.2099	191.402	74.2736	56.0237	371.289	73.448	15.5036	12.6617	7.80548	5.94988	11.2913	2.55369	22.3058	82.4156	28.0963	52.216	25.474	76.7384	13.3167	12.1675	8.62845	5.26524	21.4112	9.55702
350210	0	0	2.15	167.5	75.5	14.95	35.9	121.25	952.6	269.05	964.25	392.4	11.9	9.4	90.55	43.5	77.8	423.15	5958	166.6	1896.95	0.234028	17.95	7.6	18.9	4.55	593.25	32.95	24.85	227.9	39.35	16.8	17.3	5.65	2.8	4.9	7.6	43.8	180.3	20.35	23.7	22.35	60.35	6.45	11.65	1.85	5.1	18.75	3.95
205371	0	0	2.9625	151.431	172.91	65.4732	44.881	197.777	954.472	405.903	1568.63	814.021	14.7315	17.37	161.849	204.882	236.555	1214.06	2651.5	352.251	1926.72	0.1	17.4771	25.5112	58.2755	22.5099	211.003	203.724	94.4737	601.389	142.898	17.2036	22.0117	4.65548	8.29988	10.0913	2.40369	28.8058	105.316	42.0463	68.316	39.724	108.688	27.3667	22.1175	32.2285	7.21524	22.2112	15.757
350031	0	1	2.75	211.85	65.8	22.3	77.15	108.5	957.45	340.3	309.95	279	12.4	19.4	108.5	112.85	131.2	623.85	6701	90.6	1595.2	0.250428	23.25	5.7	23.9	9.1	252.05	184.2	47.6	292.6	58.8	10.75	17.8	3.2	2	12.4	4.55	36.8	138.1	36.4	27.75	24.55	16.85	3.8	4.25	6	3.1	9.3	9.4
350058	0	1	2.75	103.45	89.8	22.15	76.5	107.65	958.4	343.3	342.3	364.55	22.1	21.55	181.4	186.95	207.05	1012.9	6411.7	140.25	1790.85	0.2	26.35	9.35	46.75	10.65	800.45	204.05	67.55	499.6	92.55	13.45	29	9.75	3.7	14	3.85	46.8	177.95	32.65	31.65	25.35	26.75	5.1	5.7	9.6	7.4	19.4	6.9
350007	0	0	3.5	41.55	58.7	20.5	78.55	111.15	962.1	335.55	294.15	360.25	12.7	18.3	141.1	97.3	416.25	1883.3	6788.75	102.4	1532	0.1	36.45	9.5	51.25	8.1	168.7	149.8	96.4	1165.35	137.45	27.6	61.05	23.5	2.95	12.8	3	38.95	163.35	30.95	25.4	23.65	16.55	3	4.9	5.85	3.05	11.1	8.2
350018	0	0	2.8	104.15	107.95	23.55	83.2	115.55	963.25	348.25	310.5	297.5	12.4	20.45	200.05	1611.65	286.05	1177.3	7424.25	197.9	1561.8	0.268719	27.25	11.4	63.1	19.45	705	1826.15	264.95	569.5	110.85	25.7	21.8	11	3.95	12.7	4.4	54.1	230.65	155	86.15	119.75	46.35	5.9	9.3	8.55	7.05	9.85	11.55
208502	0	0	2.7125	183.581	185.36	70.6232	44.931	196.977	963.472	401.753	1557.33	658.271	18.1315	15.32	128.849	178.332	299.005	1495.76	4383.1	242.951	1871.62	0.1	22.5771	24.7112	23.6755	16.3599	324.853	155.074	101.174	977.639	116.948	21.4536	44.0117	5.80548	4.59988	10.2413	3.85369	37.5558	156.666	36.8463	54.516	32.074	70.3385	21.0667	14.8175	4.07845	5.91524	25.7112	13.757
350024	0	0	3.05	120.7	95.55	24.7	87.55	117.3	966.15	353.65	336.3	403.35	15.7	22.55	173.75	1836.55	397.8	1583.45	6038.65	242.75	1635.05	0.2	28.75	14.1	69.7	23.75	796.35	2717.9	407.65	801.8	152.4	25.6	24.2	14.1	5.1	11.95	6.3	59.45	277.85	269.95	122.7	178.6	57.75	6.55	5.6	6.9	9.5	8.75	10.6
314241	0	0	2.9625	141.631	171.56	73.8232	44.831	196.977	967.622	399.503	1436.38	666.171	18.0315	15.27	130.299	230.732	174.605	844.81	5468.65	244.501	2220.02	0.2	20.6771	19.1612	38.7255	19.2599	226.352	197.124	60.9737	368.389	49.798	13.7536	17.9617	5.10548	4.29988	9.84131	12.1037	79.5058	304.966	47.3463	55.016	33.374	62.6385	9.36667	8.7675	4.12845	5.96524	27.8112	17.357
350943	1	0	7.85	95.6	103.8	12.5	49.75	133.3	970.3	261.4	958.25	437.1	13.3	12.35	139.4	207.8	135.3	718.2	10436.8	330.15	1666.95	0.318931	32.2	15.15	26.65	7.85	318.95	266.9	71.85	423.8	146.9	30.65	27.5	5.7	8.3	4.05	5.25	52.95	221.8	38.05	36.6	42.2	84.15	11.55	22.9	4.55	3.6	12.95	3.8
350942	1	0	2.9	124.6	103	16.25	47.55	136.7	972.9	265.45	1006.7	538.15	16.1	14.15	200.45	227.25	133.8	699.45	8220.3	297.85	1706.7	0.238712	19.2	18.2	53.2	7.15	273.5	293.3	83.75	405.2	69.4	20.85	23.3	3.2	4.25	5.1	2.7	20.85	68.9	38.75	48.8	80.8	62.6	7.7	12.75	2.75	3.45	12.6	4.65
314692	0	0	2.9125	83.6307	93.0601	55.2232	51.181	191.977	973.472	391.803	1431.13	670.571	19.1815	17.97	59.9989	132.982	133.555	645.31	4534.4	205.301	1781.37	0.2	17.9271	13.7112	24.7755	12.5099	247.602	149.574	48.1237	234.289	33.648	11.0036	11.9117	5.75548	2.74988	11.8413	2.95369	23.0058	88.4156	31.3463	42.266	29.374	51.6385	8.01667	9.2675	5.12845	6.81524	11.9612	10.357
350003	0	0	5.95	13.75	97.8	23.75	88.1	126.95	975.8	343.4	342.25	387.85	13.5	23.9	174.45	1168.65	257.75	1149.35	5124.2	230.8	1521.05	0.168282	29.95	13.1	63.75	18.9	510.75	1560.4	247.8	532.1	104.1	16.15	18.3	6.6	3.3	13.1	3.15	35.1	148.65	154.05	84.35	113.6	43.7	6.15	11.5	5.85	6.7	8.65	9.6
208130	0	0	3.0125	134.131	180.86	79.1232	43.881	198.927	977.722	404.853	1539.88	722.121	18.4315	17.32	141.149	99.3817	217.605	1082.81	4526.35	249.801	1697.47	0.230216	18.8771	24.2612	49.5255	15.5099	217.852	122.474	69.6237	562.589	61.898	17.4036	23.3117	4.85548	5.09988	9.89131	2.80369	25.8558	101.866	31.3963	47.266	26.874	56.9885	6.41667	5.5675	3.32845	8.31524	23.0112	9.85702
350225	0	0	4.7125	113.131	177.36	66.8732	42.531	186.127	990.372	394.203	1443.73	579.171	13.0815	15.72	106.449	74.1817	247.005	1249.31	4743.05	218.001	1558.47	0.247042	23.5771	19.1612	23.3755	13.5599	203.803	77.0236	63.8737	686.389	56.098	17.0036	31.9617	5.10548	3.89988	8.99131	2.50369	20.4558	81.8656	25.8463	40.716	17.674	36.1885	5.91667	11.0675	4.37845	8.41524	22.4112	9.00702
310044	0	0	2.35	82.45	88.8	23.9	41.5	127.4	990.9	279.55	989.7	438.15	11	11.75	111.9	211.55	87.7	416	6594.9	206.85	1840.8	0.236199	15.2	13.05	39.6	5.8	227.75	230.75	51.85	227.2	40.3	15.5	11.45	2.55	3.15	6.15	7.05	64.4	240.4	39	31.85	27.2	49.25	4.8	5.9	1.15	3.2	16.65	6.65
205539	0	0	2.7625	160.031	170.66	83.1232	45.481	201.927	996.572	394.803	1412.28	706.071	20.4315	15.97	112.999	105.632	176.305	862.76	5148.45	241.201	1559.22	0.1	18.1271	26.9612	45.5255	14.2099	155.902	113.674	56.9237	410.289	53.498	17.2036	15.2117	5.50548	4.89988	8.69131	4.90369	48.0058	179.066	32.1963	43.366	25.074	54.6385	7.51667	6.7175	3.92845	3.81524	17.7112	9.10702
351375	1	0	2.7	103.85	109.25	11.5	49.85	118.1	1001.2	271.3	1013.85	489.05	12.8	13.95	208.35	252.05	455.15	2459.35	9800.45	329	1837.35	0.297207	29.55	15.15	41.05	8.8	146.95	320.5	155.6	1681.85	167.5	30.85	96.4	22.15	5.7	3.95	3.65	36.3	144.85	43.25	42.75	49.9	65.6	4.55	3.5	2.2	3.6	12.5	1.65
312783	0	0	3.1125	50.4307	158.26	69.1732	43.081	197.577	1003.92	389.603	1416.88	601.071	13.9315	16.07	95.0489	190.332	213.705	1073.06	2928.15	207.001	1662.07	0.2	20.4271	17.3612	22.1255	14.5099	208.602	193.474	76.0737	548.539	81.798	14.2036	21.7617	5.95548	3.34988	9.89131	2.85369	25.9558	103.716	41.1963	53.666	29.874	60.5385	15.2667	12.4175	2.67845	4.91524	21.4612	13.707
350006	0	0	2.7	39.95	118.4	22.95	85.25	108.1	1009.75	339.9	293.45	301.85	12.2	18.75	222	1372.4	300.4	1193.75	9422.45	212.75	1565.85	0.2	25.05	13.5	63.25	20.1	624.75	1928.95	300.8	605.2	126.8	24.1	23.85	6.1	4.45	11.85	6.7	68.5	292.75	201.15	98.05	136.1	50.85	5.6	4.4	9.15	6.15	8.3	10.35
312110	0	0	15.3125	86.8807	185.06	68.5732	46.981	193.227	1011.27	396.103	1462.13	644.521	15.3815	15.97	134.949	103.232	227.755	1132.91	5827.85	300.851	1823.57	0.297872	53.8271	23.0612	41.6755	16.3099	338.753	117.724	78.4737	574.089	67.598	23.1036	28.9117	4.45548	5.04988	9.54131	5.30369	43.6058	175.466	34.7963	61.266	97.174	86.8885	14.2667	16.5675	10.5285	10.1652	42.6612	11.357
350016	0	1	2.7	89.9	53.8	22	76.3	123.9	1011.4	341.85	300.7	300.8	13.1	17.15	154.3	94.9	156.95	626.5	6574.3	76.7	1548	0.245732	27.1	9.5	49.3	6.95	172.7	142.75	43.9	343.5	61.95	19.95	23.75	8.35	2.1	12.15	4.7	53.15	227.1	33.75	23.8	18.8	12.9	4.15	4.25	6.5	2.4	9.35	9.05
350010	0	1	13.25	40.25	71.55	23.05	77.5	105.9	1012.25	327.45	283.5	314.9	13.25	20.1	161.9	82.9	148.9	685.35	8192.2	117.7	1674.4	0.329775	50.4	8.7	46.45	6.55	199.55	126.45	43.6	362.75	57.75	13.45	24.05	10.7	3.6	11.5	3.65	38.6	166.3	25.55	23.3	19.3	15.25	4.45	3.5	3.9	3.35	9.7	7.45
312661	0	0	3.0625	106.131	165.31	74.5732	46.431	200.127	1013.77	392.753	1472.33	591.471	14.1315	17.47	97.1989	198.482	197.305	908.06	3371.6	190.701	1443.47	0.1	16.5771	21.4112	29.7255	14.1599	174.852	234.924	75.3737	461.739	54.698	21.0536	18.7117	2.90548	3.09988	8.64131	3.45369	33.9558	133.266	36.7463	50.966	37.824	55.8385	9.26667	10.4675	2.42845	4.91524	18.6112	8.35702
208471	0	0	2.9625	72.7807	172.66	68.1232	42.931	192.227	1015.22	393.153	1435.43	650.371	17.8315	15.42	92.6989	88.5317	171.805	867.41	4646.25	213.351	1551.47	0.2	22.2771	20.4612	20.4255	13.5599	295.753	86.7236	47.4737	385.939	42.098	17.3536	19.9617	7.20548	3.19988	7.79131	3.10369	25.2558	91.2656	27.5463	41.666	23.024	45.1385	8.86667	13.4175	3.97845	7.36524	22.5612	8.95702
312950	0	0	2.8625	96.3807	175.96	69.5732	44.181	201.077	1024.67	405.753	1890.03	578.121	23.2315	15.37	110.149	153.082	206.455	1030.21	4877.3	221.151	2453.02	0.2	21.9271	19.2112	19.5755	14.4599	1903.7	193.424	69.0237	467.889	68.248	32.8036	25.5117	4.45548	3.74988	8.89131	3.20369	32.6558	134.766	37.5963	50.866	31.424	62.7885	14.1667	19.1675	2.67845	4.31524	19.9612	11.657
350008	0	0	3.4	45.05	105.1	23.9	81.6	120.8	1024.75	336.9	323.65	464.55	17.35	22.65	221.55	990.6	265.5	1038.55	6566.5	158.35	1519.6	0.1	26.45	13.7	64.9	16.5	593.05	1387.55	222.15	508.95	102.15	23.7	24.1	7.9	2.4	12.2	2.5	22.45	102.4	136.65	70.75	103.7	34.85	4.55	6.4	9.4	6.05	10.35	9.4
351021	1	0	3.4	104.45	106.75	7.6	51.95	136.95	1025.4	270.25	1040.4	528.2	18.15	12.75	223.5	212.6	242.25	1195.65	8073.45	288.35	2055.9	0.231754	20.8	19.95	56.2	8.65	321.05	280.4	99.05	776.8	117.65	31.5	47.1	4.9	5.35	4.25	4.95	58.45	239.8	45.1	42.75	42.3	77.55	8.6	9.3	3.6	4.35	14.35	3.7
206375	0	0	11.6625	151.031	177.01	78.5732	45.981	190.127	1026.82	398.203	1453.48	646.271	23.5815	16.22	98.3989	162.332	225.255	1103.56	5379.15	202.951	1537.92	0.3	42.8271	22.7612	20.9755	15.3099	164.553	227.274	91.4237	610.289	65.198	17.9536	25.7617	7.55548	3.29988	8.34131	4.80369	41.6558	160.466	41.2963	54.016	38.674	97.2384	7.96667	6.4175	3.87845	4.91524	20.0112	9.05702
312795	0	0	2.8625	427.531	175.46	91.6232	56.481	203.527	1029.47	380.153	1133.08	610.371	20.4815	15.62	86.7489	85.0817	220.605	1101.61	7591.9	287.801	1275.02	0.2	18.1271	30.9612	24.1755	16.5099	412.103	117.524	83.1237	663.239	62.448	19.3036	21.3117	4.50548	4.24988	10.5913	5.65369	60.7058	247.316	37.7463	47.116	24.724	54.2385	8.81667	16.5175	5.77845	11.5152	24.7112	13.057
207759	0	0	8.6125	107.281	184.86	73.8232	45.081	186.977	1033.52	396.753	1498.58	620.071	25.5815	15.57	111.499	137.632	200.055	998.21	5009.7	217.501	2052.22	0.270777	36.0271	18.2612	23.3755	14.7599	295.052	147.274	63.8737	481.689	51.998	18.9536	26.9117	6.65548	4.19988	9.74131	3.35369	38.5058	152.566	33.6463	51.366	28.074	67.5385	8.66667	8.4175	5.92845	9.86524	42.1612	14.657
350028	0	0	9.7	102.75	71.35	22.6	75.05	106.3	1033.85	340.5	306.2	319.7	12.75	18.9	166.75	104.5	186	824.35	6993.1	116	1700.45	0.276012	37.55	8.25	43.45	7.85	344.4	192.4	56.85	451.6	77.7	17.15	33.7	5.25	3.25	12	4.75	63.65	270.15	40.85	27.8	27.15	17.95	8.9	16.6	7.2	4.45	13.45	9.1
350005	0	0	7.55	34.95	122.9	29.8	85.55	126.95	1034.3	354.1	301.7	502.25	16.85	19.65	728.75	1164.05	484.1	1353.35	8228.2	224.25	1644.85	0.302148	56.2	55.25	343.15	16.45	697.2	1551.45	249.45	708.05	176.1	112.95	46.6	41.65	5.3	12.5	5.6	65.35	267	158.85	83.35	106.95	41.7	7.35	8.8	7.85	6.45	10.7	12.3
350015	0	1	2.65	128.85	120.9	18.8	81.25	113.8	1036.6	340.75	299.25	290.35	12.8	20.3	181.7	1346.75	325.95	1510.55	8063.55	196.25	1569.7	0.1	28.75	7.95	29.6	20.25	576.6	1557.9	267.45	825.75	133.15	17.4	37.7	13.85	3.2	12.05	3.75	34.4	134.45	142.85	84.65	113.8	51.6	5.65	5	7	6.85	8.8	14.3
350359	1	0	16.8	88.75	112.6	6.5	52.05	131.2	1038.5	268.05	986.45	454.65	17.65	12.35	187.75	263.95	132.9	670.75	9890.85	280.75	1863.1	0.30901	52.35	16.05	33.45	8.5	529	394.2	92.25	387.2	77.95	29.65	29.7	4.9	5.1	4.25	5.8	60.55	242	53.3	47.45	50.35	69.9	12.45	23.5	2.95	3.65	13.15	2.75
350009	0	0	3	43.25	105.1	30.5	80.25	119.95	1041.2	338.2	314.6	323	13.35	19.9	229.7	974.45	240.6	951.75	6491.75	153.25	1516.45	0.1	26.35	14.2	69.2	21.75	555.15	1002.45	172.8	469.85	87.65	27.25	25.45	8.5	3.25	13.05	11.05	38.7	139	92	65.85	79.85	35.3	4.95	4.85	6.8	6.75	12.7	19.05
207532	0	0	5.5125	94.2807	181.66	68.7232	47.531	192.477	1044.12	396.953	1459.83	664.421	19.1315	16.02	130.949	201.832	209.555	1031.86	3453.7	275.051	1794.97	0.2	23.9271	24.6112	45.0755	14.7099	193.902	272.324	83.5737	513.489	60.348	18.3036	22.8117	4.50548	4.09988	9.94131	2.45369	23.0558	92.3656	44.7963	49.266	38.574	66.5885	7.01667	6.8175	2.12845	4.91524	21.3112	8.45702
310108	0	0	3.9625	157.931	160.41	91.3232	50.281	209.177	1046.77	377.953	1169.18	744.921	18.6815	18.57	105.999	71.2817	125.655	592.36	3194.2	266.451	1118.92	0.113872	19.4771	42.2612	58.2255	15.6099	284.753	87.4736	38.1237	203.389	30.798	16.2536	12.0117	2.30548	4.94988	10.4913	1.95369	12.9558	40.8156	26.9963	72.966	23.174	64.0885	7.81667	11.7175	2.22845	4.26524	16.1112	12.207
350002	0	0	3.15	14.15	143.35	24.1	87.95	126.05	1047.9	343.25	314.85	421.15	14.15	22.75	260.5	766.2	229.55	1131.7	6965.7	261.95	1724.3	0.244038	27.35	12.7	68.25	12.45	548.9	1065.5	182.7	502.2	89.75	13.9	23.15	5.75	5.55	12.45	3.45	31.6	136.5	110.8	63.1	79.85	36.55	6.6	10.1	11.35	5.75	7.25	12.4
312967	0	0	8.6125	366.981	217.66	139.273	56.031	468.577	1048.07	385.903	1209.48	586.771	20.1815	19.42	104.799	79.0817	198.955	979.61	5995.4	317.551	1173.87	0.275168	32.4271	31.1112	13.7255	21.6599	349.703	75.4736	65.2737	441.289	40.148	15.2036	14.0617	3.95548	4.59988	11.5913	4.40369	41.5058	163.566	37.2963	80.716	26.124	81.4884	9.56667	13.6175	4.47845	4.91524	18.5612	10.607
208359	0	0	2.7625	39.7307	140.26	61.5732	78.531	173.877	1048.12	438.203	1526.93	809.571	15.4315	24.87	350.149	226.982	191.355	1109.66	9493.1	445.901	3134.42	0.1	23.1271	10.0112	33.6755	12.7099	240.952	395.274	100.174	391.439	70.598	15.6036	30.2617	6.45548	5.14988	8.09131	3.45369	38.7558	157.466	53.6963	53.116	50.924	51.6885	6.06667	6.7675	2.12845	2.06524	9.31119	11.007
205411	0	0	3.1125	75.5807	178.11	77.6732	46.581	194.327	1048.52	401.353	1637.68	628.071	42.4815	14.82	100.199	129.782	209.355	1040.86	5093.05	207.751	2198.02	0.2	22.5271	22.4112	27.0255	13.9599	1336.9	162.124	75.4737	536.539	77.598	30.1536	27.9117	9.85548	4.29988	9.54131	3.55369	35.5058	132.016	31.8963	48.716	38.024	97.8885	12.0167	15.1675	3.47845	4.91524	21.4612	10.257
351213	1	0	2.75	71.9	110.25	0.3	52.85	121.55	1050.35	266.35	1007.05	402.35	12.55	12.75	146.4	238.05	151.1	794.7	8691.4	226.05	1577.9	0.263139	21	11.2	18.65	8	133.7	281.65	82.6	487.65	74.1	12.05	31.1	8.6	3.6	4.15	4.35	38.15	148.75	41.2	48.6	44.25	68.85	5.6	4.4	4.4	4.75	14.95	2.55
314065	0	0	7.4625	72.5307	107.71	57.3732	72.631	158.977	1056.52	408.803	1558.98	554.521	26.0315	22.77	156.899	257.982	224.205	1285.36	10307	347.801	2837.87	0.2	54.5771	10.0112	8.57548	17.0099	277.503	380.924	108.324	535.339	108.148	25.1536	73.2617	10.7555	5.94988	9.14131	7.50369	60.6058	209.616	66.4963	79.216	66.424	98.1885	12.4167	7.2675	4.37845	2.86524	9.16119	10.607
352426	1	0	11.9	82.6	139.85	20.3	51.2	172.5	1061.3	339.15	1016	445.1	10.8	11.6	260.85	1262.5	275.6	1156.45	5806.35	272.8	1586.65	0.260139	58.3	18.45	83.3	19.2	118.05	2204.6	250.6	456.75	121.5	20.45	31.15	7.3	8.15	16.65	3.6	57.9	252.4	216.4	112	144.3	42.3	5.4	2.9	5.5	5.55	8.05	7.5
208469	0	0	3.1625	144.131	207.21	74.9732	46.781	195.327	1064.82	409.003	1462.83	886.921	23.1815	15.37	219.499	186.532	225.855	1103.06	5150.2	312.451	1845.22	0.2	23.5771	27.1612	78.8255	14.7099	184.852	300.224	103.274	582.989	72.798	21.6036	24.6117	6.95548	5.84988	9.09131	3.65369	34.1558	119.266	43.8963	55.566	41.624	71.0885	7.51667	7.4175	4.67845	4.66524	20.6112	9.90702
314340	0	0	11.3625	95.9307	188.76	69.4732	44.431	187.177	1070.72	393.553	1490.48	581.421	16.0815	16.37	115.549	206.582	263.255	1309.01	3708.4	211.651	1522.22	0.3	45.0771	18.5612	21.2755	13.4099	283.802	252.174	98.7237	741.139	71.148	23.6036	36.5617	5.95548	3.19988	9.29131	3.05369	17.4058	70.1656	37.7963	55.616	56.874	62.2885	8.66667	18.8675	5.37845	7.06524	24.2112	8.05702
350270	0	0	2	193.45	95.4	17.95	35.75	109.25	1073.45	268.05	936.95	333.25	12.9	9.95	94.05	52.5	52.05	288.8	7974	189.75	2120.2	0.350685	16.75	6.7	11.3	4.7	970.3	61.6	19.6	116	33.6	20.95	13	2.95	2.9	6.2	7.85	49.35	185.2	19.2	26.75	20	67.4	11.45	29.85	3.45	6.15	19.4	3.05
352621	1	0	1.95	245.6	187.9	19.05	46.6	142.65	1075.15	323.55	974.6	421.7	16.95	12.4	357.85	867.15	361.7	1671.1	4257.35	217.95	1472.45	0.187717	23.3	10.25	51.25	14.85	123.35	1363.65	201.55	814.1	123	23.8	89.2	6.1	8.45	13.65	3	36.45	149.35	132.9	87.85	117.65	39.7	4.85	4.85	13.35	5.45	11.25	13.6
351361	1	0	12.35	60.9	107.55	22.4	48.6	130.75	1076.4	257.95	979.75	436.6	12.4	15.05	159.1	298.2	103.3	510.95	7346.2	219	1460.9	0.210953	39.05	13.2	29.45	8.45	157.85	360.75	80.85	287.6	54.45	11.1	18.65	2.95	3.55	4.4	2.15	24.45	100.5	42.35	44.7	45.5	67.25	5.55	5.7	3.15	3.5	11.95	1.7
351671	1	0	1.9	106.7	113.85	29.25	33.15	106.3	1078.6	240.65	869.7	350.6	14.15	10.15	84.4	59.4	132.1	648.5	4197.65	125.45	920.6	0.175233	11.65	11.9	7.95	5.9	226.5	84.5	41.85	421	36.1	15.2	33.3	1.9	2.9	5.4	1.9	9.45	40.35	13.5	20.4	16.15	38.6	5.4	10.05	7.3	10.5	19.7	5.1
208110	0	0	2.6125	35.0807	101.21	56.2732	72.631	163.327	1078.67	426.853	1475.63	561.571	17.6815	23.12	167.849	173.482	158.105	853.76	8608.2	297.351	2807.87	0.1	19.5271	10.4612	18.0755	10.4599	251.952	264.974	73.6237	350.739	56.898	13.5536	26.7617	4.20548	3.29988	9.04131	3.40369	34.5558	135.166	43.6963	42.716	36.374	47.1885	6.46667	10.5675	2.02845	2.21524	9.91119	9.90702
351271	1	1	3.45	78.45	117	7.55	49.3	124.75	1082.35	266.5	1045.8	448.8	16.7	13.9	178.8	327.5	119.65	606.3	9019.75	267.8	1718.1	0.256392	19.5	14.9	27.15	10.6	193.85	411.45	94.15	343.6	70.45	11.35	22.4	3	4.95	4.95	6.7	50.25	200	52.45	50.4	52.9	71.75	6.1	7.35	5	4.45	17.75	5.1
314967	0	0	3.4625	74.5807	200.81	82.2232	45.431	196.977	1086.92	393.853	1444.68	656.121	26.8315	15.27	149.749	282.532	375.505	1837.86	4755.1	294.401	2350.27	0.263566	24.7771	22.4112	37.3755	23.2599	526.403	286.474	127.674	1110.29	106.798	30.2036	57.3117	7.65548	5.24988	9.84131	11.6037	65.6058	234.066	54.6463	68.466	41.774	80.0385	16.3667	19.3675	6.07845	6.66524	28.0612	16.657
350740	1	0	1.85	96	93.75	19.45	32.75	101.15	1089.4	268.35	976.4	338.75	22.65	11.3	97.75	65.75	100.95	565.55	6176.1	163.05	1920.1	0.256216	17.1	5.2	7.3	5	490.15	65.95	34.85	321.05	79.95	25.1	39.7	4.45	3.5	4.6	5.4	41.9	176.3	21.8	20.05	26.35	114.9	8.1	6.65	4.6	7.85	22.35	3.95
350017	0	1	11.5	175.7	139.15	19.5	81.3	97.55	1101.65	349.35	306.55	490.75	12.85	21.55	445.2	873.8	253.55	1112.15	8390.4	261.65	1960.5	0.2	49.15	23.5	121.35	13.15	574.6	924.75	157.4	563.65	99.05	23.1	35.5	6.9	7.2	12.85	4.25	51.45	207.55	89.9	52.6	67.45	33.95	4.8	3.9	6.05	5.6	10.8	11.75
350014	0	0	4.65	51.3	130.95	24	79.4	118.6	1107.7	331.2	270.85	297.15	14.7	19.55	219.5	1059.5	298.05	1300.1	10043.4	163.55	1621.45	0.431984	34.3	6.55	34.4	14.25	571.4	1105.95	188.4	700.8	99.9	16.25	44.35	13.8	3.25	10.9	8.7	71.95	313.85	109.75	61.2	66.05	29.6	4.75	3.8	6.45	6.35	12.4	13.45
207793	0	0	14.5125	115.231	166.61	66.5232	46.731	198.527	1111.02	407.403	1568.08	579.171	20.7315	15.87	111.899	347.482	243.655	952.26	3813.15	205.851	1820.42	0.308271	55.7771	19.6112	18.9755	15.8599	243.902	374.924	147.424	961.189	88.098	19.6036	53.6617	7.60548	3.49988	9.29131	4.25369	43.1558	165.616	57.6963	61.566	44.874	71.3885	8.51667	11.9175	3.12845	6.06524	24.6612	8.00702
350019	0	1	2.7	129.1	137.3	23.6	78.65	105.9	1112.1	339.3	300.85	280.95	14.85	21.9	236.85	812.15	231.7	1012.35	7833.55	155.4	1626.95	0.295391	24.65	11.6	38.35	17.75	604	980.65	169.75	507.1	97.8	22.15	31.5	6.3	3.25	12.15	7.6	61.9	263.15	106.7	60.75	74.05	37.45	5.9	4.75	6.85	8.45	11.85	13.45
310536	0	0	2.8125	62.1807	198.71	78.6232	41.831	188.527	1117.47	387.203	1431.63	670.021	15.3315	16.32	147.849	84.6317	202.955	1046.86	2990.85	261.001	1467.52	0.1	18.1771	23.5612	36.2255	17.0099	213.852	59.6736	54.6737	510.139	75.048	16.5036	26.1117	4.30548	5.19988	10.1413	1.95369	18.9058	82.4656	23.6963	45.566	20.674	60.4385	14.0667	12.8175	5.62845	6.46524	26.8112	11.057
207365	0	0	3.0625	86.4307	190.36	76.9232	44.081	194.327	1117.77	392.253	1473.93	732.171	20.0815	17.97	143.599	87.5817	170.705	870.46	2822.85	233.151	1457.57	0.1	18.1271	24.1112	41.6255	16.1099	232.303	76.1236	57.6737	405.839	75.198	15.9036	18.5617	5.90548	5.19988	9.14131	1.95369	19.5558	72.0156	27.5463	49.716	23.124	69.2384	11.2667	11.7675	21.6785	6.71524	22.9612	12.057
350421	1	1	3.3125	96.0807	142.91	51.3232	72.131	188.827	1126.07	392.003	1473.18	585.371	16.3815	19.62	121.799	321.932	214.705	1059.76	8309.4	280.901	1728.42	0.229807	20.9771	20.4612	22.7755	14.1599	330.652	394.374	116.924	646.539	98.498	22.7536	28.2117	4.50548	4.14988	8.49131	3.90369	22.1558	85.9656	52.0463	64.266	53.624	72.5885	8.36667	13.1175	2.77845	3.56524	14.1112	10.157
206328	0	0	3.7625	314.631	228.56	70.4232	41.581	185.577	1130.47	405.253	1619.93	706.671	27.4815	17.32	232.999	181.832	228.955	1152.01	3173.7	250.601	2015.37	0.1	27.9271	29.0612	37.5755	18.6099	466.453	188.474	77.6737	538.089	103.598	26.2036	38.5617	9.65548	6.69988	11.3413	3.40369	18.3558	71.4656	36.5963	68.616	42.874	83.4385	24.9667	18.6175	5.97845	10.2152	41.3112	17.257
351571	1	0	2.95	241.85	136.8	32.45	31.9	101.75	1141.55	237.65	865.95	393	21.6	10.05	128.25	68.5	227.15	1185.75	6106.7	187.1	1216.85	0.277055	20.65	11.45	12.8	6.65	231.35	93.9	69.55	794.95	75.35	28.45	76.85	7	5.45	6.25	8.95	87.2	348.75	30.2	29.2	23.9	64.55	10.75	11.25	9.55	12.3	31.8	7.75
310889	0	0	8.7625	172.931	194.76	99.2732	52.031	208.977	1141.57	374.853	1101.58	613.621	19.4315	17.02	108.549	79.0817	200.905	995.36	4870.15	254.901	1053.97	0.2	36.1771	33.3112	33.7255	16.7599	352.503	78.2236	66.1737	563.789	47.998	17.4036	22.3117	16.6055	4.44988	9.34131	3.20369	26.5058	102.466	28.3963	48.566	22.774	59.5885	6.16667	5.6675	4.47845	6.01524	16.6612	13.807
311026	0	0	3.1125	117.731	191.86	114.023	54.081	346.627	1148.72	364.003	1041.63	603.871	21.0315	14.77	98.8489	68.7317	185.105	896.06	6099.95	286.151	1068.57	0.2	19.6271	28.3112	21.9755	19.9599	339.353	72.6236	58.9237	420.239	37.898	15.4536	19.6617	5.80548	4.94988	8.94131	3.65369	32.1558	119.516	33.1463	72.316	26.174	87.3385	9.91667	18.4675	5.12845	5.51524	23.7112	12.007
314111	0	0	2.7625	101.931	206.86	74.1232	42.831	186.527	1151.07	403.003	1456.93	840.571	64.9315	16.37	274.449	169.682	190.055	974.86	3573.75	346.451	3311.47	0.3	24.1771	26.7112	85.3255	17.5599	697.552	190.424	69.9737	440.439	103.198	26.3036	28.3617	14.3055	8.29988	10.4413	4.55369	46.0058	178.716	41.8463	60.716	35.324	83.4385	28.2167	36.5175	5.87845	12.7652	56.0612	19.957
351057	1	1	2.318	737.002	349.286	31.171	55.205	215.635	1167.42	397.781	1385.31	512.4	13.542	19.032	526.003	291.824	455.67	2389.55	4064.43	373.564	2174.41	0.139806	25.925	13.847	64.782	26.962	1942.18	183.549	135.847	1200.91	148.169	32.208	106.323	10.492	7.137	14.457	4.514	29.463	104.676	35.014	58.499	50.874	52.887	4.819	5.063	7.991	8.479	10.736	10.797
310107	0	0	2.6125	123.031	197.86	95.5732	50.181	203.727	1186.22	373.153	1084.13	768.221	20.8815	15.97	179.749	77.9317	187.505	932.21	6784.5	341.751	1345.32	0.2	18.6271	39.0112	68.6755	15.2099	713.052	148.974	66.3237	520.789	49.398	28.8036	23.6117	4.55548	6.29988	10.6913	4.05369	31.7558	128.416	30.3963	60.366	24.524	54.9385	15.2167	43.9175	6.92845	7.41524	21.2112	12.907
310556	0	0	2.7125	320.581	213.86	95.8732	49.631	200.327	1216.17	373.103	1075.93	723.971	22.4315	14.72	172.899	73.6817	174.305	834.21	7065	313.151	1295.47	0.1	20.3271	37.3612	58.5255	16.1099	632.653	107.474	54.9737	436.889	43.198	26.9036	19.7617	4.60548	6.09988	10.5413	4.70369	58.2058	243.016	34.1963	43.266	20.624	43.1885	12.6167	34.0675	5.77845	6.16524	24.3612	14.007
207345	0	0	3.0125	277.081	244.56	77.8732	44.081	202.677	1216.22	405.003	1676.18	718.421	46.6315	16.92	207.049	179.132	267.655	1340.86	3913.85	264.251	2374.77	0.202519	24.9771	20.2112	28.0755	18.9099	1839.05	212.474	86.5737	654.689	115.448	42.6036	51.2617	11.6055	8.04988	11.3413	4.55369	35.3058	134.916	41.9963	67.216	42.624	110.088	26.5167	30.9675	6.92845	12.3652	48.9612	16.807
207424	0	0	8.0625	87.5807	103.76	59.9232	73.581	161.877	1216.92	423.153	1556.23	506.821	28.2315	22.42	139.499	165.982	173.205	967.01	6235.35	273.851	2834.37	0.1	42.3771	9.96119	10.4755	11.4099	241.952	252.224	78.4737	412.439	64.248	17.8536	53.6117	6.85548	3.79988	9.69131	3.45369	41.2558	162.766	45.5463	50.316	46.174	57.4385	6.31667	5.9675	2.32845	2.06524	8.91119	9.65702
311813	0	0	3.3625	73.8807	93.0601	69.3232	96.081	206.777	1216.97	434.553	1596.83	627.171	14.2815	24.97	101.049	219.432	170.055	926.06	11620.3	315.851	2163.17	0.29472	19.2771	10.8612	9.97548	15.4599	141.003	287.274	85.1737	354.589	68.298	10.4036	20.0117	2.30548	2.84988	11.0413	4.75369	39.9058	140.016	48.7963	53.666	40.924	55.2385	6.71667	4.9175	1.82845	2.06524	7.56119	13.007
350033	0	1	2.65	139.05	105.5	28.05	73.3	122.1	1231.45	342.25	313.4	336	15.4	17	177.45	105.8	222	1067.5	6238.15	110.7	1631	0.2	23	6.3	24.5	10.35	246.85	148.95	62.65	570.15	75.35	14.35	49.25	6.75	2.95	12.8	6.15	35.05	133.85	37.55	27.2	23.65	17.4	4.55	2.45	5.2	4.25	9.9	12.75
351011	1	0	3.3625	98.3307	185.06	74.9232	71.331	274.077	1232.52	503.553	1368.48	617.971	16.4815	30.42	85.4489	78.7817	473.305	2803.36	9113.7	554.501	2084.62	0.288276	17.8271	16.0112	18.0755	17.6599	248.403	61.1736	112.224	1723.39	150.798	21.1536	47.1617	4.80548	4.04988	10.7913	3.00369	31.4058	117.266	25.7963	43.766	19.574	50.3885	4.81667	6.1675	4.42845	4.46524	22.3612	11.657
208173	0	0	8.7125	88.8307	85.4601	62.6732	105.631	171.627	1233.57	382.653	1379.63	513.771	13.5815	22.72	73.5489	72.3317	176.405	1041.41	16495.6	354.351	2256.27	0.1	32.2271	7.01119	4.62548	11.0099	183.702	74.0736	46.1737	387.089	47.448	14.3036	48.3117	4.65548	2.54988	8.24131	3.30369	30.3058	112.616	26.6463	36.216	20.274	31.2885	5.06667	2.9175	1.97845	3.01524	6.36119	10.407
208363	0	0	3.5125	64.7307	85.8601	74.8232	98.031	188.627	1249.07	411.353	1565.98	583.521	14.5815	28.02	97.3989	98.9817	147.255	773.71	10796.5	280.301	1989.17	0.267593	20.4271	9.81119	8.77548	12.4599	149.852	95.8236	43.0737	269.589	46.098	10.8036	21.9117	3.05548	2.89988	10.3913	2.80369	28.0558	92.1156	28.1463	34.666	22.724	40.3885	3.76667	3.7675	3.42845	4.41524	8.26119	11.157
205137	0	0	3.2625	86.0307	85.7601	72.1732	100.781	179.077	1261.32	370.903	1388.53	528.221	14.6315	24.87	93.2489	93.4317	153.955	868.11	13986.4	319.801	2153.27	0.1	20.3771	8.11119	5.47548	11.4099	170.902	104.574	43.9237	294.639	44.648	13.8036	40.6117	2.70548	1.94988	8.29131	4.15369	38.2558	129.516	29.7463	31.616	20.874	34.8385	4.06667	4.0675	2.62845	2.71524	7.21119	8.40702
312135	0	0	2.8625	74.4807	82.7601	67.2732	105.281	177.277	1266.02	392.753	1480.38	604.571	14.9815	27.32	125.049	317.632	176.155	935.26	9764.05	295.751	2056.17	0.244062	17.8271	9.01119	8.52548	13.7599	112.952	509.724	117.574	341.039	88.598	12.9036	33.3117	3.15548	3.64988	10.7913	3.15369	40.5558	138.716	68.2463	57.366	58.774	59.7385	10.1167	4.9675	2.37845	2.06524	8.11119	11.157
310477	0	0	2.9625	87.4257	121.703	60.9407	96.2185	166.685	1274.02	403.263	1385.32	631.176	15.114	26.195	205.731	176.094	170.44	910.612	10288.7	337.474	1882.29	0.2	19.2996	14.3487	20.248	15.9899	211.485	212.186	69.0662	370.294	80.3355	15.8861	28.4092	4.12048	4.85488	7.44881	4.41369	40.8733	160.383	39.0613	50.011	32.9315	65.3535	12.2417	12.38	4.09595	3.86024	12.9262	9.66952
358113	1	1	14.65	359.2	161.55	28	33.95	124.15	1279.3	244.05	830.7	451.15	150.1	10	275.4	236	257.9	1386.7	6399.45	289.65	2347.8	0.349956	60.2	18.75	46.8	8.6	763.4	259.2	104.15	956.15	388.3	134.4	133.1	31	10.85	3.95	4.1	38.95	154.55	33.2	45.75	90.6	611.65	51.6	18.75	16.6	9.1	27	11.55
205696	0	0	3.5625	73.3807	85.9601	77.5732	98.781	190.677	1284.42	415.053	1604.13	583.671	13.6815	29.47	94.5489	171.832	157.605	865.11	9621	286.001	2202.27	0.1	19.7771	9.81119	8.12548	15.2099	176.753	141.774	53.5237	316.589	48.348	7.95357	19.7617	3.50548	4.19988	9.89131	4.85369	38.7558	143.466	35.9963	39.066	22.474	42.9385	4.66667	2.9675	2.37845	5.01524	7.96119	12.707
310016	0	0	5.09	74.2582	109.8	66.6332	102.198	167.72	1284.55	411.026	1414.3	583.451	14.4815	26.2525	119.769	90.8217	186.655	1007.61	7060.06	245.244	1545.97	0.3	21.1396	13.1412	14.498	15.1274	239.085	53.1986	49.3437	453.784	71.4805	14.5636	28.0642	2.91298	3.70488	7.04631	4.12619	25.5208	94.1431	22.8463	39.6035	18.959	56.7285	9.99917	9.5625	1.91095	2.65274	11.0287	10.647
350986	1	0	2.5125	187.581	185.46	67.6232	50.531	171.327	1289.47	371.603	1375.18	712.521	43.1315	16.67	264.199	107.282	161.805	831.51	4912.1	267.151	1573.72	0.209912	19.7271	19.9612	38.0255	14.0099	629.153	138.974	65.1237	339.889	55.398	32.9536	36.6617	7.40548	6.99988	8.99131	3.25369	31.0058	121.016	27.6963	46.766	34.424	79.6885	18.6667	38.3175	5.32845	7.21524	27.4612	10.707
350040	0	1	2.55	72.95	141.05	24.7	73.4	109.4	1295.1	344.65	328.7	398.05	16.95	21.1	330.7	88.3	139.1	742.2	7254.35	165.6	1939.25	0.1	39.35	8.4	38.35	9.5	1080.2	111.65	42.85	351.8	71.25	17.75	43.5	23.1	6.8	13.05	1.55	22.4	79.8	16.8	26.6	21.05	28.35	20.95	60.25	14.3	8.05	22	11.05
311489	0	0	2.9625	105.136	123.428	55.1907	95.9884	153.402	1304.96	393.833	1335.58	525.146	16.2065	22.8025	134.949	153.209	214.715	1109.04	11314.1	289.921	1940.94	0.3	20.5071	11.3587	7.77048	14.5524	400.832	201.261	75.1612	507.086	73.8955	27.6736	56.4692	4.81048	3.41738	6.12631	7.97869	83.3083	333.573	45.9038	47.5385	40.4065	94.7934	22.5917	28.25	3.75095	2.30774	10.2237	9.09452
352471	1	0	1.85	127.1	171.6	30.65	33.3	114.05	1323.7	237.45	862.6	387.25	16.85	11.25	153.4	682.6	240.5	1112.3	4490.65	180.05	1117.4	0.19826	14.65	13.9	12.2	9.95	541.85	824.5	160.85	796.2	98.25	39.95	77.75	5.4	4.2	6.65	3.8	25.65	106.95	69.7	63.75	69.9	88.85	17.55	36.7	13.55	7.55	22.65	8.9
314424	0	0	3.135	74.7757	129.638	65.5407	98.0584	175.31	1340.49	403.666	1371.63	616.858	14.424	25.4475	172.611	131.072	184.355	964.72	9253.97	299.006	1782.24	0.1	21.3121	13.3137	20.4205	14.7824	402.73	150.949	57.6812	416.294	69.008	21.4061	29.9617	4.86798	3.35988	6.81631	1.94119	15.4583	63.2656	26.4688	41.271	21.834	53.0485	17.5317	27.6175	4.09595	2.71024	11.0862	8.05952
206058	0	0	2.9625	73.4307	100.96	74.4232	94.181	190.077	1343.87	413.803	1436.18	825.971	15.0815	23.07	180.449	295.082	177.755	946.06	15813	409.701	2456.77	0.219858	24.0271	10.2112	14.2255	14.2099	217.503	455.674	106.674	346.189	71.348	16.7536	33.8117	5.45548	3.34988	8.44131	4.90369	52.9558	196.216	53.8963	56.016	51.524	53.3385	7.06667	7.4175	1.92845	1.61524	10.0112	10.407
311451	0	0	3.825	84.7807	108.248	57.4332	94.781	141.902	1363.49	395.501	1347.66	537.508	15.229	24.125	129.199	140.674	166.415	854.205	7823.83	229.144	1540.05	0.1	18.8971	10.2087	9.55298	12.9999	169.855	186.944	58.5437	359.771	46.4105	14.2761	38.1267	5.15548	2.43988	6.93131	4.01119	34.7783	140.488	32.3913	38.856	25.399	41.721	4.99667	7.205	1.45095	1.67524	8.03869	8.92202
350032	0	1	2.55	172.55	115.85	28.4	69	103.25	1369.85	332.9	305.15	352.4	18.35	19.4	200.65	83.25	216.25	990.45	5340.8	88	1667.3	0.208558	23.45	5.25	22.55	11.1	213.9	93.15	52	552.45	70.65	15.25	62.2	5.35	2.4	13.25	8.45	40.05	150.25	26.25	25.3	16.5	14.65	4.25	8.55	5.95	2.4	9.35	15.1
350041	0	1	2.55	76	465.45	23.7	72	111.6	1383.2	347.05	342.75	380	82.05	28.15	580.4	105.6	416.5	2466.7	5386.15	329.25	1817.1	0.2	28.65	7.3	23.4	17.75	1342.7	97.7	100	1094.05	159.3	30.65	113.5	17.8	5.7	12.3	1.2	12.3	39.2	18.8	40.5	38.55	51.6	14.8	16.9	25.2	9.75	25.65	12.7
353002	1	0	1.75	64.1	267.3	19.3	48.7	151.35	1388.55	325.8	805.55	680.7	16.95	8.5	488.2	1450.2	589.95	2572.4	5458.6	233.1	1479.3	0.327149	23.1	9.75	45.15	21.95	171.2	2888.35	364.5	1229.3	188.65	47.3	188.9	10.3	9.65	11.25	7.3	94.85	427.5	275.2	138.25	179.1	53.95	5.9	9.35	19.1	6.7	13.2	19.6
352441	1	0	16.35	120.7	117.5	25.7	37.25	116.75	1393.25	245.65	941.9	493.95	13.9	9.1	286.15	144.25	312.5	1379.95	7009.3	281.15	1347	0.332393	57	18.1	50.4	7.15	895.65	236.35	116.4	1222.35	120.25	63.25	94.55	6.05	6.75	5.25	4.05	45.1	177.05	22.45	27.8	22.25	60.15	38.6	124.1	11.7	10.85	18.35	5.5
311526	0	0	3.0625	109.031	94.4101	65.9232	106.131	186.827	1398.17	415.103	1560.73	624.121	14.6815	25.27	110.599	217.632	191.155	1058.16	10994.8	294.551	2314.72	0.2	21.0771	10.3612	8.57548	11.7099	154.102	290.024	84.7237	435.989	72.398	17.1036	40.8617	4.80548	3.44988	10.8413	3.50369	21.3558	69.4656	37.7463	45.016	40.574	55.4885	8.66667	6.3175	3.97845	2.91524	7.26119	10.957
311979	0	0	2.79	141.878	116.873	62.5507	90.9285	148.687	1408.23	391.648	1432.24	578.103	18.6215	26.0225	197.739	175.002	164.518	850.87	7764.26	248.809	1686.21	0.3	18.1496	10.5537	10.588	13.8049	877.162	327.589	68.4912	341.429	51.873	36.1261	41.2317	4.40798	3.41738	7.39131	4.75869	34.8933	123.871	36.1288	45.6985	34.0815	65.4685	40.4167	89.8325	4.95845	3.28524	12.6387	12.602
352514	1	0	6.9125	123.381	218.21	70.5232	73.781	264.727	1432.32	504.853	1377.28	624.221	26.8815	27.27	116.949	93.7317	242.755	1448.66	8888.55	512.201	2203.07	0.294221	25.7271	19.5612	23.7755	15.6599	381.752	83.6236	62.4237	732.889	100.098	28.1536	35.3117	6.05548	3.59988	7.74131	3.30369	22.8058	90.2156	27.0463	44.766	27.374	127.488	10.4667	7.2675	7.12845	12.7152	26.3612	12.007
351111	1	1	2.25	156.25	192.6	39.55	30.5	100.4	1465.35	232.65	821.75	731.4	38.2	10.5	495.3	179.45	302.8	1563.55	4479	348	1473.15	0.223022	25.1	24.4	77.1	7.6	537.2	258.5	111.5	1094	111.4	72.45	137.4	10.7	11.6	5.75	4.6	26.05	105.45	30.6	38.9	43.7	107.85	30.65	45.6	12.05	80.75	362.45	35.95
352341	1	0	9	151.8	94.55	17.9	38.3	120.55	1467.45	244.8	869.95	477.6	9.1	9.2	162.75	184.7	236.1	953.35	7532.2	269.25	1288	0.36379	33.45	15.45	43.75	8.3	222.25	123	112.75	1039.4	96.45	25.75	67.3	5.95	4.35	5.2	9	102.8	395.9	33.05	24.4	20.3	51.9	4.8	8.6	5.25	10.3	14.85	2.05
205565	0	0	2.9125	82.8307	110.56	63.6232	100.931	193.927	1502.72	418.253	1446.93	653.871	13.8815	26.82	169.099	226.882	175.605	898.91	14011.8	359.551	2303.92	0.1	20.3771	10.5612	10.5255	12.6099	125.753	318.424	84.1737	332.689	59.948	12.9036	33.0117	5.20548	3.04988	9.49131	5.50369	61.9058	227.566	51.1963	48.066	41.624	45.4385	4.56667	5.5175	2.92845	1.81524	9.96119	11.657
350023	0	0	5.95	122.6	214.55	22.7	73.75	115.1	1523.1	339.9	289.1	442.3	18.35	20.15	366.15	624.35	179.15	833.85	7361.55	151.9	1798.95	0.1	41.85	6.75	32.1	10.85	764.25	548.65	95	414.25	77	18.25	54.35	15.25	4.2	12.5	5.2	66.6	280.65	51.3	37.15	39.95	28.2	8.15	14.4	13.75	6	13.3	15.55
350433	1	0	7.2	149.4	170.65	16.9	31.65	91.55	1523.7	276.1	937.55	493.3	142.85	10.4	420.3	87.55	82.35	502.15	7886.8	319	2627.65	0.426545	47.25	12.4	40.05	5.65	847.25	85.1	30.2	205.7	135.95	76	67.85	20.35	9.45	5.7	6.9	69.25	288.15	29.4	44.45	51.8	294.5	31.45	44.15	13.1	8.5	33.65	10.05
372737	1	0	3.4625	173.231	216.01	65.7232	70.731	263.327	1542.37	509.203	1477.03	668.921	23.5315	29.77	159.949	137.982	274.955	1399.66	6752.4	451.751	2183.97	0.20593	17.7271	17.8612	38.0755	17.5099	318.103	76.4736	87.5237	980.389	102.448	23.8036	46.7617	4.75548	3.59988	7.69131	3.10369	32.7558	125.316	28.7963	48.366	25.174	55.6885	5.21667	7.1675	3.17845	5.76524	26.9112	12.857
350280	0	1	10.05	83.85	173.6	25.2	48.7	121.8	1558.8	261.7	944.15	374.95	27.6	10.6	233.3	186.9	146	705.25	8776.6	218	1999.95	0.301525	41.75	10.9	14.6	16.55	352.7	175.25	58.8	424.05	74.9	21.5	56.15	10.1	4.45	5.05	9.95	55.65	221.8	41.1	52.65	36.8	77.4	7.65	7.6	7.8	15.6	17.95	10.2
351741	1	0	6.95	165.15	223.8	24.95	30.6	102.45	1571.75	239.1	851.6	497.35	31.45	9.6	410	234.2	330	1458.3	5360.75	243	1421.4	0.300563	40.55	12.7	25.45	9.65	563.15	369.7	129.5	964.5	139.9	79.1	179.75	10.45	8.85	5.45	6.7	68.1	279.05	44	50.7	86	613.1	43.9	59.95	7.8	5.95	24.65	13.05
352425	1	0	1.55	87.45	314.55	19.15	43.2	168.8	1608.15	323.2	863.9	404.2	21.9	11.8	595.35	1160.35	437.3	1916.05	4226.7	218.8	1584.7	0.233901	27.1	10.15	40.95	20.9	237.6	2198.65	272.25	864.15	197.2	48.5	192.25	9.45	12.05	14.5	3.45	39.1	178.9	210.35	124.5	143.35	49.6	11.2	13.6	23.45	6.6	13.4	25.5
314820	0	0	2.905	177.068	139.47	65.7132	94.091	147.595	1612.41	404.931	1344.55	533.311	22.014	23.0325	125.404	73.2267	162.102	874.215	10508	260.941	1836.12	0.25	23.2671	13.0262	7.65548	12.2524	553.782	85.0536	41.7537	369.719	46.7555	24.3961	46.6942	8.60548	2.43988	7.73631	2.74619	22.7608	90.6356	22.3863	37.131	17.7515	40.801	19.0267	38.4275	3.57845	3.80274	12.2937	10.8195
310750	0	0	2.8125	158.781	322.46	86.0732	43.281	196.127	1618.22	404.153	1424.93	961.021	37.7815	15.87	426.699	199.432	186.405	903.71	3727.15	353.001	1996.82	0.2	27.8271	29.0612	66.0755	20.6099	382.453	233.674	90.9237	429.289	125.348	22.7036	37.4617	9.60548	15.0499	9.14131	7.85369	48.9058	192.116	48.8463	82.016	55.374	128.138	27.9667	18.9175	12.8285	31.6152	137.111	28.907
311964	0	0	2.4625	134.131	159.96	64.6732	70.281	144.327	1619.97	413.753	1716.58	516.221	66.8815	23.57	256.549	206.182	210.005	1185.51	7138.9	289.601	3408.37	0.1	27.1271	9.86119	8.32548	13.0599	1197.5	427.874	107.074	440.389	112.148	60.2036	127.962	9.65548	6.89988	10.1413	6.15369	35.7058	120.566	57.7463	67.616	75.024	107.188	31.7167	54.5675	6.17845	5.41524	23.5612	16.757
351268	1	0	2.2	98.95	178.6	12.3	44.5	109.35	1621.35	266.05	1053.1	461.9	30.7	13.75	284.1	239.8	117.95	601.1	7043.65	216.9	1650.05	0.222418	19.65	14.15	20.95	9.25	238.1	309.5	78.35	345.05	85.8	22.4	44.5	4.8	5.8	5.1	5.25	52.85	214.2	47.65	59	56.85	90.95	9.9	8.8	7.75	7.3	30.1	10.3
207073	0	0	3.4625	83.5307	104.76	71.4232	96.2309	176.677	1671.57	411.903	1561.43	601.071	17.5815	26.72	127.149	201.132	158.005	852.61	9370.25	252.301	2168.57	0.1	21.6771	8.66119	7.17548	13.1099	132.553	274.874	80.0237	317.439	54.848	13.1536	40.0117	3.15548	2.54988	9.94131	3.20369	24.5558	91.8656	37.1963	47.616	33.474	47.9385	6.21667	4.2175	3.67845	3.11524	7.76119	10.557
352622	1	1	1.65	132.1	382.3	20.8	37.75	167.1	1688.95	307.95	794.55	375.9	57.9	10.75	580.7	943.8	1145.4	5852.25	3612.05	240.4	1588.1	0.205652	26.4	5.8	20.35	16.45	241.75	1755.6	343.65	2853.65	351.6	164.55	809.35	33.1	17.85	13.5	2.9	20.4	99	170.95	109.7	152.05	140.95	26.5	14.1	28.1	27.25	110.05	42.5
350034	0	0	2.2	124.15	185.55	23.4	67.25	105.4	1787.1	342.55	299.35	465.1	34.9	17.5	566.65	116.4	156.1	686.7	5795.2	146.75	1909.95	0.2	29.95	8.8	47.45	9.95	369.7	238.15	60.9	356.35	86.55	27.5	76.1	9.45	7.4	12.3	4.3	37.95	148.1	43.85	43.45	38.1	27.4	11.7	14.95	10.95	30.35	142.9	25.25
350013	0	0	2.15	47.6	167.25	24.3	70.4	96.2	1805.7	324.65	244.55	325.4	33.15	16	351.75	92.4	140.5	640.65	7524.1	102.25	1743.4	0.3	29.7	7	30.6	8.15	274.8	161.25	45.95	335.7	75.75	21.1	64.55	9.35	3.2	11.15	3.05	49.35	214.95	32.95	23.6	20.65	21.75	8	3.6	5	5.2	18.95	18
350461	1	0	2.3125	172.281	260.96	71.4732	49.681	165.027	1824.32	359.003	1239.43	719.371	33.9315	15.87	375.499	168.232	307.405	1508.61	5176.9	299.001	1540.52	0.268675	25.0271	24.8612	41.9755	14.4599	751.803	322.774	103.074	859.189	101.098	62.0036	120.512	8.85548	10.0999	9.99131	4.65369	31.0058	117.716	41.8463	63.016	48.674	81.0885	34.9167	101.517	11.8785	35.8652	153.811	31.407
352766	1	1	1.5	155.8	342.05	25.25	24.4	84.75	1895.5	256.25	834.15	421.8	58.3	10.2	415.65	89.35	95.75	526.6	3521.25	192.85	2301.55	0.22212	31.7	8.25	13.4	7.5	361.6	68.05	32.35	259.75	137.75	53.6	98.8	10.25	16.45	6.35	3.35	14.2	58.35	22.3	54.55	46.45	241.95	22.5	15.7	9.2	9.85	38.95	16.45
350133	1	0	3.2125	167.231	313.36	68.8732	65.181	224.527	1925.37	499.153	1410.88	630.471	28.8815	29.87	203.849	84.5817	141.455	771.16	7007.7	431.301	2226.87	0.246347	18.9771	15.9112	25.0255	18.3599	318.902	72.8736	35.5237	258.989	54.048	12.7036	20.4617	2.50548	3.84988	7.54131	2.70369	32.2058	139.616	26.5963	47.716	22.374	62.7385	6.71667	6.8675	6.87845	7.81524	36.9612	13.657
205368	0	0	2.2125	70.3307	231.61	62.1232	67.7309	154.277	1995.62	413.753	1481.48	501.771	46.0315	20.92	346.999	214.482	221.555	1189.56	7798.3	290.301	3253.07	0.1	29.0771	9.26119	8.27548	11.8099	779.153	366.674	106.624	539.639	109.198	53.0536	158.912	10.6555	7.29988	9.89131	3.60369	36.9058	155.716	63.7963	58.616	51.774	78.1885	18.4667	27.1175	2.42845	3.86524	20.9112	15.057
310885	0	0	3.2625	105.431	500.11	70.0732	37.181	190.677	1996.57	384.253	1318.68	848.971	35.1815	14.47	537.199	98.2317	502.705	2634.51	3108.45	333.751	1978.37	0.1	34.7771	22.3112	39.8255	17.6599	568.753	146.724	131.824	1606.79	148.098	84.2536	294.562	14.9055	16.2499	11.6913	1.90369	5.80583	21.6656	24.4963	53.866	24.574	86.3385	30.2167	70.5675	10.2785	41.7652	193.261	42.257
350222	0	0	1.75	125.25	285.95	26.2	33.85	118.15	2086.3	267.95	983.25	492.4	33.8	9.65	495.7	100.45	419.5	2290.85	7074.35	309.05	2336.65	0.371179	31.3	12.55	28.4	7.5	2167.95	559	123.35	1513	167.15	124.1	257.35	12	15.25	8.65	4.55	55.7	228.5	30.25	31.8	29.9	79.1	83.15	383.5	28.1	97.65	439.75	48.6
314431	0	0	2.2625	154.481	589.11	70.1232	39.931	177.727	2130.12	418.503	1461.13	1948.52	42.3315	12.87	1829.55	147.232	345.705	1733.21	4438.45	880.101	3695.87	0.2	84.5271	45.5612	192.575	16.8599	1468.7	283.074	98.6737	901.289	132.898	127.804	187.112	14.6055	36.7499	13.1413	5.90369	53.9558	224.316	43.3963	77.316	46.124	144.088	66.8667	141.367	12.7285	122.415	556.061	67.207
351824	1	0	1.8	54	299.45	33.15	33.55	116.45	2178.05	271.55	889.95	529.15	30.1	11.8	447.6	76.6	251.95	1363.55	5485.5	258.4	2354.85	0.282554	31.85	14.15	36.85	9.4	1373.6	184.45	69.65	878.8	103.55	92.45	160.05	9.15	12.25	7.3	4.55	56.15	249.65	25.3	33.3	22.3	81.95	49.9	151.6	13.7	190.9	931.75	85.75
311062	0	0	3.6625	146.881	657.01	113.973	44.931	296.727	2213.32	356.503	1028.98	953.721	55.7315	16.32	752.699	95.8317	209.255	946.81	3985.25	366.151	1428.67	0.2	37.9771	42.8612	62.2755	24.8099	838.153	223.424	71.8737	386.789	57.898	59.6536	58.2117	8.05548	15.4499	12.6913	8.10369	45.0558	195.816	46.2963	99.066	44.524	153.938	42.8167	124.168	14.2285	15.0652	80.2112	52.457
351624	1	0	2.95	107.85	302.9	44.45	41.7	125.25	2245.05	274.5	1174.35	711.6	41.3	13.45	625.2	232.95	144.4	692.75	5200.6	317.55	3139.5	0.181616	45.95	25.3	44.5	10	1357.7	270.05	83.05	563.55	144.75	69.05	92.4	8.4	12.45	8.35	4.65	26.85	114.8	37.55	55.25	60.05	238	27.65	39.7	11	45.75	212.75	37.4
207099	0	0	12.3625	146.681	312.31	63.5232	61.381	141.427	2264.42	424.403	2326.63	494.171	88.3316	20.02	458.949	140.932	331.655	2057.96	6158.45	326.801	5187.42	0.1	127.877	13.0112	7.32548	17.7099	1975.65	155.674	82.5237	727.289	157.298	128.354	490.312	26.1555	19.2999	13.2413	3.95369	27.0558	108.666	38.8963	66.866	58.624	124.438	32.8667	41.3675	8.57845	47.0652	220.311	38.057
351814	1	1	1.75	99.75	564.3	41.8	35	109.85	2294.85	325.7	1030.05	2425.6	45	11.75	2880.75	106.7	122.15	702.1	5581.9	1209	5186.25	0.28095	127.1	55.55	281	10.95	1421.8	196.15	36.05	279.85	62.9	49.7	67.15	14.05	50.2	8.55	7.3	46.85	193.65	26.25	37.35	24.65	79.95	39.7	130.9	14.35	133.65	641.2	67.45
311919	0	0	2.1125	196.281	600.81	99.7732	44.431	198.127	2331.47	360.753	980.234	800.871	62.4815	14.67	535.799	103.132	291.755	1455.21	4278.9	304.301	1403.97	0.2	34.0271	36.6112	36.7755	18.7099	760.552	185.374	107.274	912.839	111.648	68.9536	145.762	15.1555	14.4499	12.4913	4.55369	37.4558	149.416	39.1963	70.166	37.224	94.5385	37.5167	80.1675	16.5785	41.0652	172.811	61.157
207522	0	0	3.365	92.8882	264.705	67.1507	81.4985	150.24	2533.56	408.496	1315.63	1067.43	35.354	21.135	891.246	90.3042	190.622	994.505	8739.75	500.601	2556.71	0.3	50.0046	17.8562	38.878	15.4724	889.927	122.659	46.0087	426.471	66.593	43.6011	118.109	12.4005	19.7474	8.36881	5.10369	57.8933	251.061	34.4038	46.331	28.159	71.391	25.5242	56.0225	6.10845	21.1102	91.7587	24.447
314548	0	0	3.1125	93.9807	256.31	72.8232	77.831	144.827	2944.52	363.203	1357.38	605.421	17.8815	25.67	203.399	101.682	131.705	722.76	5844.05	186.001	2301.72	0.2	27.7271	8.31119	4.52548	15.0099	166.902	91.9736	39.0237	193.089	74.648	26.9036	119.662	8.25548	15.0499	11.3413	2.15369	17.1558	64.6656	26.5463	37.916	23.624	50.0885	7.56667	4.1175	2.27845	6.71524	11.6612	20.307
[truncated: 47 more columns]
